# Supplementary material for: Evaluation of a Viral Microarray Based on Simultaneous Extraction and Amplification of Viral Nucleotide Acid for Detecting Human Herpesviruses and Enteroviruses
Source: PLoS One. 2015 Mar 16;10(3):e0117626. doi: 10.1371/journal.pone.0117626 (PMC4361642; doi:10.1371/journal.pone.0117626)
Supplement: S1 File — (ZIP) [file pone.0117626.s001.zip]

Archive with 96 entries (96 files):
- S1_Data.xls
- S2_Data.xls
- S3_Data.xls
- S4_Data.xls
- S5_Data.xls
- S6_Data.xls
- S7_Data.xls
- S8_Data.xls
- S9_Data.xls
- S10_Data.xls
- S11_Data.xls
- S12_Data.xls
- S13_Data.xls
- S14_Data.xls
- S15_Data.xls
- S16_Data.xls
- S17_Data.xls
- S18_Data.xls
- S19_Data.xls
- S20_Data.xls
- S21_Data.xls
- S22_Data.xls
- S23_Data.xls
- S24_Data.xls
- S25_Data.xls
- S26_Data.xls
- S27_Data.xls
- S28_Data.xls
- S29_Data.xls
- S30_Data.xls
- S31_Data.xls
- S32_Data.xls
- S33_Data.xls
- S34_Data.xls
- S35_Data.xls
- S36_Data.xls
- S37_Data.xls
- S38_Data.xls
- S39_Data.xls
- S40_Data.xls
- S41_Data.xls
- S42_Data.xls
- S43_Data.xls
- S44_Data.xls
- S45_Data.xls
- S46_Data.xls
- S47_Data.xls
- S48_Data.xls
- S49_Data.xls
- S50_Data.xls
- S51_Data.xls
- S52_Data.xls
- S53_Data.xls
- S54_Data.xls
- S55_Data.xls
- S56_Data.xls
- S57_Data.xls
- S58_Data.xls
- S59_Data.xls
- S60_Data.xls
- S61_Data.xls
- S62_Data.xls
- S63_Data.xls
- S64_Data.xls
- S65_Data.xls
- S66_Data.xls
- S67_Data.xls
- S68_Data.xls
- S69_Data.xls
- S70_Data.xls
- S71_Data.xls
- S72_Data.xls
- S73_Data.xls
- S74_Data.xls
- S75_Data.xls
- S76_Data.xls
- S77_Data.xls
- S78_Data.xls
- S79_Data.xls
- S80_Data.xls
- S81_Data.xls
- S82_Data.xls
- S83_Data.xls
- S84_Data.xls
- S85_Data.xls
- S86_Data.xls
- S87_Data.xls
- S88_Data.xls
- S89_Data.xls
- S90_Data.xls
- S91_Data.xls
- S92_Data.xls
- S93_Data.xls
- S94_Data.xls
- S95_Data.xls
- S96_Data.xls
