# Supplementary material for: Evaluation of a Viral Microarray Based on Simultaneous Extraction and Amplification of Viral Nucleotide Acid for Detecting Human Herpesviruses and Enteroviruses
Source: PLoS One. 2015 Mar 16;10(3):e0117626. doi: 10.1371/journal.pone.0117626 (PMC4361642; doi:10.1371/journal.pone.0117626)
Supplement: S1 File — (ZIP) [file pone.0117626.s001.zip › S1_Data.xls]

## Sheet: Sheet1
Block	Column	Row	Name	ID	F532 Median	B532 Median	SNR 532
1	1	1		Zip	5519	292	26.426
1	2	1		Zip	5383	288	26.587
1	3	1		Zip	5481	286	18.477
1	4	1		Zip	5633	288	46.991
1	5	1		Zip	5517	292	26.505
1	6	1		Zip	5642	291	58.753
1	7	1		Zip	5432	299	47.737
1	1	2		HSV1	267	299	-0.374
1	2	2		HSV1	270	291	-0.255
1	3	2		HSV1	258	283	-0.247
1	4	2		HSV1	263	289	-0.389
1	5	2		HSV1	254	289	-0.378
1	6	2		HSV1	271	285	-0.346
1	7	2		HSV1	262	295	-0.265
1	1	3		HSV2	259	289	-0.06
1	2	3		HSV2	260	288	-0.342
1	3	3		HSV2	259	287	-0.333
1	4	3		HSV2	257	287	-0.4
1	5	3		HSV2	257	285	-0.354
1	6	3		HSV2	256	287	-0.447
1	7	3		HSV2	263	289	-0.301
1	1	4		EBV	1406	286	4.463
1	2	4		EBV	1394	280	4.614
1	3	4		EBV	1414	281	4.206
1	4	4		EBV	1380	281	4.275
1	5	4		EBV	1384	279	4.304
1	6	4		EBV	1395	275	4.456
1	7	4		EBV	1379	282	4.943
1	1	5		CMV	271	277	-0.114
1	2	5		CMV	275	280	-0.074
1	3	5		CMV	254	273	-0.241
1	4	5		CMV	265	275	-0.123
1	5	5		CMV	245	273	-0.073
1	6	5		CMV	244	272	-0.405
1	7	5		CMV	250	274	-0.378
1	1	6		EV71	270	275	0.141
1	2	6		EV71	265	280	-0.026
1	3	6		EV71	265	273	-0.101
1	4	6		EV71	262	272	-0.135
1	5	6		EV71	255	275	-0.077
1	6	6		EV71	266	272	-0.112
1	7	6		EV71	249	272	-0.446
1	1	7		CA16	323	282	0.297
1	2	7		CA16	286	275	0.053
1	3	7		CA16	283	278	0.083
1	4	7		CA16	267	274	0.013
1	5	7		CA16	290	274	0.151
1	6	7		CA16	280	271	0.132
1	7	7		CA16	278	273	-0.018
1	1	8		CB5	254	281	-0.421
1	2	8		CB5	266	277	-0.176
1	3	8		CB5	262	276	-0.247
1	4	8		CB5	253	271	-0.233
1	5	8		CB5	272	277	-0.097
1	6	8		CB5	265	276	-0.179
1	7	8		CB5	258	280	-0.156
1	1	9		Blank	280	288	-0.072
1	2	9		Blank	271	289	-0.364
1	3	9		Blank	274	284	-0.121
1	4	9		Blank	274	281	-0.079
1	5	9		Blank	265	281	-0.247
1	6	9		Blank	263	282	-0.218
1	7	9		Blank	266	279	-0.14
1	1	10		Zip	5887	300	59.671
1	2	10		Zip	6156	294	42.841
1	3	10		Zip	6344	291	61.034
1	4	10		Zip	6516	290	64.747
1	5	10		Zip	5897	292	48.524
1	6	10		Zip	5841	291	47.084
1	7	10		Zip	6278	286	26.782
