# Supplementary material for: Evaluation of a Viral Microarray Based on Simultaneous Extraction and Amplification of Viral Nucleotide Acid for Detecting Human Herpesviruses and Enteroviruses
Source: PLoS One. 2015 Mar 16;10(3):e0117626. doi: 10.1371/journal.pone.0117626 (PMC4361642; doi:10.1371/journal.pone.0117626)
Supplement: S1 File — (ZIP) [file pone.0117626.s001.zip › S2_Data.xls]

## Sheet: Sheet1
Block	Column	Row	Name	ID	F532 Median	B532 Median	SNR 532
4	1	1		Zip	5539	300	5.666
4	2	1		Zip	5522	294	52.429
4	3	1		Zip	5485	292	58.247
4	4	1		Zip	5621	295	7.956
4	5	1		Zip	5595	295	7.517
4	6	1		Zip	5486	295	31.012
4	7	1		Zip	5465	291	53.126
4	1	2		HSV1	234	297	-0.1
4	2	2		HSV1	232	292	-0.396
4	3	2		HSV1	233	291	-0.392
4	4	2		HSV1	226	291	-0.713
4	5	2		HSV1	230	294	-0.613
4	6	2		HSV1	226	295	-0.467
4	7	2		HSV1	208	294	-1
4	1	3		HSV2	228	299	-0.794
4	2	3		HSV2	235	289	-0.73
4	3	3		HSV2	217	294	-1.058
4	4	3		HSV2	237	292	-0.667
4	5	3		HSV2	238	294	-0.134
4	6	3		HSV2	230	296	-0.171
4	7	3		HSV2	230	295	-0.456
4	1	4		EBV	324	304	0.202
4	2	4		EBV	340	295	0.549
4	3	4		EBV	353	296	0.884
4	4	4		EBV	330	294	0.098
4	5	4		EBV	332	294	0.239
4	6	4		EBV	341	291	0.557
4	7	4		EBV	340	291	0.081
4	1	5		CMV	2506	297	16.281
4	2	5		CMV	2593	296	27.195
4	3	5		CMV	2548	293	27.789
4	4	5		CMV	2495	291	7.648
4	5	5		CMV	2569	290	27.119
4	6	5		CMV	2539	296	22.846
4	7	5		CMV	2505	294	5.712
4	1	6		EV71	234	296	-0.817
4	2	6		EV71	240	293	-0.654
4	3	6		EV71	244	291	-0.641
4	4	6		EV71	244	292	-0.477
4	5	6		EV71	244	290	-0.724
4	6	6		EV71	230	290	-0.606
4	7	6		EV71	238	288	-0.768
4	1	7		CA16	275	300	-0.234
4	2	7		CA16	262	300	-0.429
4	3	7		CA16	263	302	-0.449
4	4	7		CA16	283	297	-0.137
4	5	7		CA16	279	296	-0.214
4	6	7		CA16	262	292	-0.384
4	7	7		CA16	266	290	-0.316
4	1	8		CB5	246	301	-0.636
4	2	8		CB5	235	300	-0.633
4	3	8		CB5	240	302	-0.59
4	4	8		CB5	247	296	-0.39
4	5	8		CB5	246	300	-0.436
4	6	8		CB5	239	295	-0.775
4	7	8		CB5	230	296	-0.663
4	1	9		Blank	284	310	-0.183
4	2	9		Blank	279	303	-0.154
4	3	9		Blank	273	307	-0.451
4	4	9		Blank	285	305	-0.282
4	5	9		Blank	278	303	-0.229
4	6	9		Blank	283	305	-0.194
4	7	9		Blank	266	303	-0.338
4	1	10		Zip	6491	311	42.447
4	2	10		Zip	6636	311	59.138
4	3	10		Zip	6512	309	63.465
4	4	10		Zip	6287	307	51.529
4	5	10		Zip	6529	306	50.575
4	6	10		Zip	6415	304	46.832
4	7	10		Zip	6155	304	17.061
