# Supplementary material for: Evaluation of a Viral Microarray Based on Simultaneous Extraction and Amplification of Viral Nucleotide Acid for Detecting Human Herpesviruses and Enteroviruses
Source: PLoS One. 2015 Mar 16;10(3):e0117626. doi: 10.1371/journal.pone.0117626 (PMC4361642; doi:10.1371/journal.pone.0117626)
Supplement: S1 File — (ZIP) [file pone.0117626.s001.zip › S3_Data.xls]

## Sheet: Sheet1
Block	Column	Row	Name	ID	F532 Median	B532 Median	SNR 532
5	1	1		Zip	5803	306	57.755
5	2	1		Zip	5843	313	12.719
5	3	1		Zip	5878	316	16.276
5	4	1		Zip	5853	311	69.418
5	5	1		Zip	5745	312	25.807
5	6	1		Zip	5840	309	67.675
5	7	1		Zip	5549	316	47.79
5	1	2		HSV1	282	313	-0.415
5	2	2		HSV1	280	308	-0.141
5	3	2		HSV1	279	313	-0.443
5	4	2		HSV1	288	310	-0.313
5	5	2		HSV1	272	311	-0.379
5	6	2		HSV1	277	312	-0.494
5	7	2		HSV1	273	317	-0.553
5	1	3		HSV2	287	314	-0.33
5	2	3		HSV2	284	309	-0.364
5	3	3		HSV2	283	307	-0.344
5	4	3		HSV2	291	306	-0.11
5	5	3		HSV2	292	314	-0.266
5	6	3		HSV2	279	309	-0.174
5	7	3		HSV2	281	316	-0.343
5	1	4		EBV	594	316	3.747
5	2	4		EBV	607	311	3.645
5	3	4		EBV	597	313	3.956
5	4	4		EBV	568	312	3.628
5	5	4		EBV	580	309	3.89
5	6	4		EBV	592	305	3.102
5	7	4		EBV	587	313	3.727
5	1	5		CMV	304	322	-0.057
5	2	5		CMV	299	319	-0.213
5	3	5		CMV	288	311	-0.309
5	4	5		CMV	292	309	-0.28
5	5	5		CMV	275	307	-0.407
5	6	5		CMV	281	306	-0.193
5	7	5		CMV	296	315	-0.267
5	1	6		EV71	297	324	-0.308
5	2	6		EV71	305	326	-0.259
5	3	6		EV71	296	312	-0.31
5	4	6		EV71	286	302	-0.221
5	5	6		EV71	282	308	0.062
5	6	6		EV71	288	308	-0.245
5	7	6		EV71	283	315	-0.368
5	1	7		CA16	325	329	-0.162
5	2	7		CA16	344	331	0.159
5	3	7		CA16	333	323	0.078
5	4	7		CA16	328	310	0.074
5	5	7		CA16	329	312	0.205
5	6	7		CA16	321	316	0
5	7	7		CA16	320	317	0.17
5	1	8		CB5	304	319	-0.268
5	2	8		CB5	319	333	-0.196
5	3	8		CB5	306	322	-0.17
5	4	8		CB5	301	313	-0.165
5	5	8		CB5	285	311	-0.307
5	6	8		CB5	292	311	-0.053
5	7	8		CB5	290	314	-0.287
5	1	9		Blank	326	330	-0.087
5	2	9		Blank	340	342	-0.056
5	3	9		Blank	338	339	-0.138
5	4	9		Blank	313	326	-0.159
5	5	9		Blank	306	320	-0.125
5	6	9		Blank	311	322	-0.061
5	7	9		Blank	316	315	0.105
5	1	10		Zip	6862	339	77.775
5	2	10		Zip	7251	350	44.875
5	3	10		Zip	7107	356	44.831
5	4	10		Zip	6936	337	69.611
5	5	10		Zip	6903	323	78.262
5	6	10		Zip	6979	318	41.051
5	7	10		Zip	6793	314	28.991
