# Supplementary material for: Evaluation of a Viral Microarray Based on Simultaneous Extraction and Amplification of Viral Nucleotide Acid for Detecting Human Herpesviruses and Enteroviruses
Source: PLoS One. 2015 Mar 16;10(3):e0117626. doi: 10.1371/journal.pone.0117626 (PMC4361642; doi:10.1371/journal.pone.0117626)
Supplement: S1 File — (ZIP) [file pone.0117626.s001.zip › S4_Data.xls]

## Sheet: Sheet1
Block	Column	Row	Name	ID	F532 Median	B532 Median	SNR 532
7	1	1		Zip	5559	307	23.61
7	2	1		Zip	5635	300	54.632
7	3	1		Zip	5684	304	56.989
7	4	1		Zip	5632	309	49.353
7	5	1		Zip	5644	304	44.824
7	6	1		Zip	5544	306	50.337
7	7	1		Zip	5490	302	41.669
7	1	2		HSV1	263	307	-0.262
7	2	2		HSV1	258	299	-0.458
7	3	2		HSV1	268	307	-0.518
7	4	2		HSV1	263	315	-0.094
7	5	2		HSV1	266	303	-0.471
7	6	2		HSV1	255	299	-0.54
7	7	2		HSV1	253	305	-0.47
7	1	3		HSV2	284	318	-0.187
7	2	3		HSV2	290	312	-0.339
7	3	3		HSV2	286	318	-0.381
7	4	3		HSV2	318	334	-0.093
7	5	3		HSV2	263	320	-0.197
7	6	3		HSV2	264	308	-0.446
7	7	3		HSV2	263	314	-0.397
7	1	4		EBV	282	316	-0.367
7	2	4		EBV	275	319	-0.433
7	3	4		EBV	384	338	0.611
7	4	4		EBV	326	333	-0.091
7	5	4		EBV	287	317	-0.218
7	6	4		EBV	276	311	-0.43
7	7	4		EBV	258	312	-0.286
7	1	5		CMV	1530	318	5.298
7	2	5		CMV	1550	319	6.669
7	3	5		CMV	1691	339	10.864
7	4	5		CMV	1709	332	14.484
7	5	5		CMV	1570	318	9.476
7	6	5		CMV	1551	305	7.966
7	7	5		CMV	1549	305	5.298
7	1	6		EV71	259	306	-0.388
7	2	6		EV71	275	306	-0.349
7	3	6		EV71	293	325	-0.381
7	4	6		EV71	300	336	-0.411
7	5	6		EV71	276	318	-0.337
7	6	6		EV71	271	299	-0.366
7	7	6		EV71	263	297	-0.32
7	1	7		CA16	308	296	0.074
7	2	7		CA16	303	311	-0.218
7	3	7		CA16	329	327	-0.066
7	4	7		CA16	344	332	0.144
7	5	7		CA16	316	307	0.011
7	6	7		CA16	291	292	0
7	7	7		CA16	286	286	-0.135
7	1	8		CB5	250	289	-0.5
7	2	8		CB5	277	309	-0.357
7	3	8		CB5	292	322	-0.252
7	4	8		CB5	299	325	-0.243
7	5	8		CB5	300	315	-0.197
7	6	8		CB5	267	288	-0.071
7	7	8		CB5	267	287	-0.168
7	1	9		Blank	269	289	-0.277
7	2	9		Blank	322	309	0.045
7	3	9		Blank	294	316	-0.235
7	4	9		Blank	320	317	-0.041
7	5	9		Blank	315	316	0.08
7	6	9		Blank	279	291	-0.051
7	7	9		Blank	285	288	-0.057
7	1	10		Zip	6476	298	70.011
7	2	10		Zip	7081	302	75.461
7	3	10		Zip	7171	307	42.797
7	4	10		Zip	7201	308	83.597
7	5	10		Zip	7255	310	68.48
7	6	10		Zip	6567	292	51.168
7	7	10		Zip	6398	289	55.95
