# Supplementary material for: Evaluation of a Viral Microarray Based on Simultaneous Extraction and Amplification of Viral Nucleotide Acid for Detecting Human Herpesviruses and Enteroviruses
Source: PLoS One. 2015 Mar 16;10(3):e0117626. doi: 10.1371/journal.pone.0117626 (PMC4361642; doi:10.1371/journal.pone.0117626)
Supplement: S1 File — (ZIP) [file pone.0117626.s001.zip › S5_Data.xls]

## Sheet: Sheet1
Block	Column	Row	Name	ID	F532 Median	B532 Median	SNR 532
10	1	1		Zip	4818	286	67.625
10	2	1		Zip	4833	282	43.471
10	3	1		Zip	4576	284	37.691
10	4	1		Zip	4670	288	54.667
10	5	1		Zip	4919	288	66.273
10	6	1		Zip	4847	290	6.56
10	7	1		Zip	4757	289	68.968
10	1	2		HSV1	208	280	-0.956
10	2	2		HSV1	202	282	-0.169
10	3	2		HSV1	214	282	-0.146
10	4	2		HSV1	213	287	-0.907
10	5	2		HSV1	202	288	-1.011
10	6	2		HSV1	214	287	-0.134
10	7	2		HSV1	214	286	-0.226
10	1	3		HSV2	191	287	-0.354
10	2	3		HSV2	198	288	-1.221
10	3	3		HSV2	195	286	-1.403
10	4	3		HSV2	197	295	-0.639
10	5	3		HSV2	217	292	-0.57
10	6	3		HSV2	206	293	-0.86
10	7	3		HSV2	208	292	-0.459
10	1	4		EBV	202	284	-1.125
10	2	4		EBV	206	286	-0.928
10	3	4		EBV	209	286	-0.821
10	4	4		EBV	209	286	-1.258
10	5	4		EBV	196	289	-1.394
10	6	4		EBV	214	289	-0.55
10	7	4		EBV	204	288	-0.549
10	1	5		CMV	1419	290	14.5
10	2	5		CMV	1389	289	8.552
10	3	5		CMV	1366	285	7.437
10	4	5		CMV	1425	285	12.035
10	5	5		CMV	1372	291	11.741
10	6	5		CMV	1435	288	15.264
10	7	5		CMV	1483	283	17.123
10	1	6		EV71	205	286	-1.113
10	2	6		EV71	202	283	-1.027
10	3	6		EV71	201	281	-1.104
10	4	6		EV71	218	283	-0.89
10	5	6		EV71	198	287	-1.227
10	6	6		EV71	203	288	-1.049
10	7	6		EV71	215	285	-0.909
10	1	7		CA16	233	279	-0.653
10	2	7		CA16	231	280	-0.742
10	3	7		CA16	232	281	-0.648
10	4	7		CA16	246	285	-0.551
10	5	7		CA16	235	287	-0.788
10	6	7		CA16	238	290	-0.305
10	7	7		CA16	241	287	-0.296
10	1	8		CB5	211	281	-1
10	2	8		CB5	212	282	-0.934
10	3	8		CB5	200	279	-0.869
10	4	8		CB5	211	284	-0.517
10	5	8		CB5	209	290	-1.055
10	6	8		CB5	216	289	-0.548
10	7	8		CB5	227	286	-0.969
10	1	9		Blank	263	288	-0.265
10	2	9		Blank	264	285	-0.294
10	3	9		Blank	260	288	-0.449
10	4	9		Blank	272	289	-0.152
10	5	9		Blank	263	291	-0.37
10	6	9		Blank	263	291	-0.339
10	7	9		Blank	276	291	-0.373
10	1	10		Zip	5669	284	73.108
10	2	10		Zip	5893	288	83.258
10	3	10		Zip	5855	286	77.123
10	4	10		Zip	5861	288	69.944
10	5	10		Zip	5802	293	40.492
10	6	10		Zip	5862	294	69.986
10	7	10		Zip	5901	296	70.222
