# Supplementary material for: Evaluation of a Viral Microarray Based on Simultaneous Extraction and Amplification of Viral Nucleotide Acid for Detecting Human Herpesviruses and Enteroviruses
Source: PLoS One. 2015 Mar 16;10(3):e0117626. doi: 10.1371/journal.pone.0117626 (PMC4361642; doi:10.1371/journal.pone.0117626)
Supplement: S1 File — (ZIP) [file pone.0117626.s001.zip › S6_Data.xls]

## Sheet: Sheet1
Block	Column	Row	Name	ID	F532 Median	B532 Median	SNR 532
11	1	1		Zip	5847	302	50.308
11	2	1		Zip	5950	294	68.405
11	3	1		Zip	5870	301	65.217
11	4	1		Zip	5918	301	52.152
11	5	1		Zip	6018	294	57.474
11	6	1		Zip	6003	294	60.409
11	7	1		Zip	5913	298	52.833
11	1	2		HSV1	251	298	-0.473
11	2	2		HSV1	247	297	-0.417
11	3	2		HSV1	253	300	-0.459
11	4	2		HSV1	251	296	-0.442
11	5	2		HSV1	244	295	-0.688
11	6	2		HSV1	247	288	-0.352
11	7	2		HSV1	255	298	-0.349
11	1	3		HSV2	285	297	-0.182
11	2	3		HSV2	257	300	-0.324
11	3	3		HSV2	257	303	-0.411
11	4	3		HSV2	265	295	-0.096
11	5	3		HSV2	265	296	-0.339
11	6	3		HSV2	252	295	-0.31
11	7	3		HSV2	257	293	-0.322
11	1	4		EBV	271	300	-0.226
11	2	4		EBV	264	303	-0.319
11	3	4		EBV	269	300	-0.324
11	4	4		EBV	263	296	-0.088
11	5	4		EBV	252	297	-0.394
11	6	4		EBV	265	291	-0.354
11	7	4		EBV	263	289	-0.134
11	1	5		CMV	1008	294	6.232
11	2	5		CMV	982	296	5.852
11	3	5		CMV	1009	294	5.203
11	4	5		CMV	1009	293	3.182
11	5	5		CMV	1017	295	4.107
11	6	5		CMV	922	295	5.461
11	7	5		CMV	1012	289	6.055
11	1	6		EV71	269	291	-0.301
11	2	6		EV71	276	287	-0.111
11	3	6		EV71	273	293	-0.229
11	4	6		EV71	269	289	-0.264
11	5	6		EV71	279	291	-0.129
11	6	6		EV71	258	284	-0.302
11	7	6		EV71	266	282	-0.141
11	1	7		CA16	277	293	-0.128
11	2	7		CA16	277	289	-0.158
11	3	7		CA16	302	292	-0.03
11	4	7		CA16	280	291	-0.062
11	5	7		CA16	274	296	-0.137
11	6	7		CA16	279	289	-0.153
11	7	7		CA16	271	287	-0.152
11	1	8		CB5	272	295	-0.295
11	2	8		CB5	275	290	-0.191
11	3	8		CB5	274	293	-0.265
11	4	8		CB5	276	295	-0.165
11	5	8		CB5	310	294	0.31
11	6	8		CB5	259	290	-0.337
11	7	8		CB5	261	283	-0.191
11	1	9		Blank	295	302	-0.089
11	2	9		Blank	276	299	-0.183
11	3	9		Blank	280	291	-0.089
11	4	9		Blank	283	292	0.036
11	5	9		Blank	285	291	-0.033
11	6	9		Blank	277	290	-0.265
11	7	9		Blank	264	294	-0.303
11	1	10		Zip	6611	303	67.386
11	2	10		Zip	6800	303	50.491
11	3	10		Zip	6853	296	23.206
11	4	10		Zip	6836	300	79.311
11	5	10		Zip	6814	293	69.337
11	6	10		Zip	6753	292	71.145
11	7	10		Zip	6774	298	49.452
