# Supplementary material for: Evaluation of a Viral Microarray Based on Simultaneous Extraction and Amplification of Viral Nucleotide Acid for Detecting Human Herpesviruses and Enteroviruses
Source: PLoS One. 2015 Mar 16;10(3):e0117626. doi: 10.1371/journal.pone.0117626 (PMC4361642; doi:10.1371/journal.pone.0117626)
Supplement: S1 File — (ZIP) [file pone.0117626.s001.zip › S7_Data.xls]

## Sheet: Sheet1
Block	Column	Row	Name	ID	F532 Median	B532 Median	SNR 532
1	1	1		Zip	3315	180	54.635
1	2	1		Zip	3395	182	51.582
1	3	1		Zip	3143	175	51.294
1	4	1		Zip	3091	177	42.487
1	5	1		Zip	3151	176	50.722
1	6	1		Zip	3173	170	50.5
1	7	1		Zip	3041	171	46.143
1	1	2		HSV1	765	177	0.274
1	2	2		HSV1	705	179	0.433
1	3	2		HSV1	724	172	0.949
1	4	2		HSV1	721	174	0.788
1	5	2		HSV1	672	176	0.244
1	6	2		HSV1	617	174	0.86
1	7	2		HSV1	623	171	0.254
1	1	3		HSV2	541	175	0.658
1	2	3		HSV2	587	180	1.034
1	3	3		HSV2	584	173	1.339
1	4	3		HSV2	563	170	1.818
1	5	3		HSV2	548	171	1.148
1	6	3		HSV2	491	168	0.919
1	7	3		HSV2	482	164	0.866
1	1	4		EBV	418	175	1.14
1	2	4		EBV	414	176	1.462
1	3	4		EBV	451	170	1.36
1	4	4		EBV	421	168	1.184
1	5	4		EBV	417	171	1.509
1	6	4		EBV	399	164	1.769
1	7	4		EBV	399	162	0.637
1	1	5		CMV	2341	177	37.667
1	2	5		CMV	2276	176	34.932
1	3	5		CMV	2163	171	20.553
1	4	5		CMV	2160	166	39.08
1	5	5		CMV	2122	165	34.232
1	6	5		CMV	2174	162	24.709
1	7	5		CMV	2195	158	23.476
1	1	6		EV71	322	178	1.659
1	2	6		EV71	327	174	1.16
1	3	6		EV71	338	164	1.883
1	4	6		EV71	331	162	1.034
1	5	6		EV71	333	159	1.935
1	6	6		EV71	319	161	2.073
1	7	6		EV71	316	163	1.87
1	1	7		CA16	346	176	1.113
1	2	7		CA16	345	171	1.681
1	3	7		CA16	333	165	1.479
1	4	7		CA16	348	166	1.289
1	5	7		CA16	332	161	1.178
1	6	7		CA16	322	158	1.692
1	7	7		CA16	335	161	1.968
1	1	8		CB5	297	173	1.382
1	2	8		CB5	308	165	1.145
1	3	8		CB5	301	162	1.848
1	4	8		CB5	306	164	2.083
1	5	8		CB5	304	164	1.156
1	6	8		CB5	297	161	1.846
1	7	8		CB5	295	160	1.087
1	1	9		Blank	239	167	1.365
1	2	9		Blank	253	163	1.725
1	3	9		Blank	237	165	1.4
1	4	9		Blank	232	162	1
1	5	9		Blank	256	164	1.918
1	6	9		Blank	237	163	1.612
1	7	9		Blank	238	159	1.455
1	1	10		Zip	4012	165	74.49
1	2	10		Zip	3846	163	39.239
1	3	10		Zip	3835	166	39.78
1	4	10		Zip	3973	162	53.648
1	5	10		Zip	3954	161	79.063
1	6	10		Zip	3981	160	73.423
1	7	10		Zip	4137	161	70.696
