# Supplementary material for: Evaluation of a Viral Microarray Based on Simultaneous Extraction and Amplification of Viral Nucleotide Acid for Detecting Human Herpesviruses and Enteroviruses
Source: PLoS One. 2015 Mar 16;10(3):e0117626. doi: 10.1371/journal.pone.0117626 (PMC4361642; doi:10.1371/journal.pone.0117626)
Supplement: S1 File — (ZIP) [file pone.0117626.s001.zip › S8_Data.xls]

## Sheet: Sheet1
Block	Column	Row	Name	ID	F532 Median	B532 Median	SNR 532
3	1	1		Zip	3463	156	62
3	2	1		Zip	3394	155	29.875
3	3	1		Zip	3315	151	45.984
3	4	1		Zip	3261	151	59.255
3	5	1		Zip	3203	152	53.857
3	6	1		Zip	3194	148	55.458
3	7	1		Zip	3223	147	59.065
3	1	2		HSV1	639	156	1.042
3	2	2		HSV1	630	154	1.102
3	3	2		HSV1	596	151	1.219
3	4	2		HSV1	514	150	1.063
3	5	2		HSV1	533	149	1.531
3	6	2		HSV1	496	147	1.825
3	7	2		HSV1	516	145	1.574
3	1	3		HSV2	544	156	1.543
3	2	3		HSV2	507	158	1.466
3	3	3		HSV2	507	152	1.196
3	4	3		HSV2	485	154	1.071
3	5	3		HSV2	456	151	1.586
3	6	3		HSV2	445	147	0.186
3	7	3		HSV2	434	148	0.263
3	1	4		EBV	419	156	1
3	2	4		EBV	377	157	0.344
3	3	4		EBV	378	152	0.534
3	4	4		EBV	359	150	1
3	5	4		EBV	356	148	1.068
3	6	4		EBV	345	146	1.651
3	7	4		EBV	349	147	1.447
3	1	5		CMV	3754	156	70.098
3	2	5		CMV	3531	157	35.256
3	3	5		CMV	3336	154	55.732
3	4	5		CMV	3346	154	57.259
3	5	5		CMV	3403	150	69.739
3	6	5		CMV	3354	148	69.444
3	7	5		CMV	3541	145	75.659
3	1	6		EV71	326	159	1.841
3	2	6		EV71	318	158	1.898
3	3	6		EV71	305	155	1.019
3	4	6		EV71	305	153	1.745
3	5	6		EV71	294	152	1.518
3	6	6		EV71	288	149	1
3	7	6		EV71	289	148	0.655
3	1	7		CA16	348	155	1.188
3	2	7		CA16	343	155	1.02
3	3	7		CA16	336	154	1.555
3	4	7		CA16	329	154	1.549
3	5	7		CA16	317	152	1.241
3	6	7		CA16	303	151	0.737
3	7	7		CA16	320	149	1.921
3	1	8		CB5	300	155	0.387
3	2	8		CB5	292	155	1.535
3	3	8		CB5	287	153	0.769
3	4	8		CB5	290	153	0.857
3	5	8		CB5	289	153	1.273
3	6	8		CB5	265	148	0.232
3	7	8		CB5	271	151	1.891
3	1	9		Blank	241	159	1.438
3	2	9		Blank	235	160	1.305
3	3	9		Blank	234	155	0.698
3	4	9		Blank	224	152	1.4
3	5	9		Blank	227	153	1.756
3	6	9		Blank	218	147	1.281
3	7	9		Blank	219	152	1.521
3	1	10		Zip	4397	161	79.019
3	2	10		Zip	4230	160	83.894
3	3	10		Zip	4364	154	75.925
3	4	10		Zip	4312	150	61.46
3	5	10		Zip	4344	155	64.397
3	6	10		Zip	4361	152	83.292
3	7	10		Zip	4473	149	95.591
