# Supplementary material for: Evaluation of a Viral Microarray Based on Simultaneous Extraction and Amplification of Viral Nucleotide Acid for Detecting Human Herpesviruses and Enteroviruses
Source: PLoS One. 2015 Mar 16;10(3):e0117626. doi: 10.1371/journal.pone.0117626 (PMC4361642; doi:10.1371/journal.pone.0117626)
Supplement: S1 File — (ZIP) [file pone.0117626.s001.zip › S9_Data.xls]

## Sheet: Sheet1
Block	Column	Row	Name	ID	F532 Median	B532 Median	SNR 532
5	1	1		Zip	4214	183	42.187
5	2	1		Zip	4087	178	69.769
5	3	1		Zip	3994	175	74.041
5	4	1		Zip	3876	173	61.316
5	5	1		Zip	3803	174	15.069
5	6	1		Zip	3718	175	45.143
5	7	1		Zip	3764	171	57.804
5	1	2		HSV1	306	180	1.068
5	2	2		HSV1	270	180	1.462
5	3	2		HSV1	371	179	1.877
5	4	2		HSV1	260	174	1.235
5	5	2		HSV1	226	175	-0.767
5	6	2		HSV1	324	175	1.07
5	7	2		HSV1	311	173	1.129
5	1	3		HSV2	344	180	0.846
5	2	3		HSV2	293	179	1.855
5	3	3		HSV2	281	178	0.077
5	4	3		HSV2	367	176	1.231
5	5	3		HSV2	373	178	-0.694
5	6	3		HSV2	340	175	1.852
5	7	3		HSV2	365	173	0.246
5	1	4		EBV	304	178	-0.294
5	2	4		EBV	298	178	0.309
5	3	4		EBV	271	178	1.75
5	4	4		EBV	369	175	0.364
5	5	4		EBV	242	175	0.95
5	6	4		EBV	237	172	1.358
5	7	4		EBV	213	170	1.404
5	1	5		CMV	3503	180	58.821
5	2	5		CMV	3160	180	38.541
5	3	5		CMV	3064	177	54.115
5	4	5		CMV	3014	174	57.167
5	5	5		CMV	2962	172	43.857
5	6	5		CMV	2972	171	35.662
5	7	5		CMV	3016	167	33.963
5	1	6		EV71	336	177	1.461
5	2	6		EV71	318	176	1.785
5	3	6		EV71	314	177	1.857
5	4	6		EV71	312	173	1.6
5	5	6		EV71	284	171	1.3
5	6	6		EV71	301	172	0.71
5	7	6		EV71	283	168	1.037
5	1	7		CA16	312	177	1.471
5	2	7		CA16	301	175	1.588
5	3	7		CA16	394	174	2.091
5	4	7		CA16	361	172	1.427
5	5	7		CA16	269	173	0.27
5	6	7		CA16	251	173	1.093
5	7	7		CA16	244	171	1.508
5	1	8		CB5	267	177	1.351
5	2	8		CB5	245	173	2.891
5	3	8		CB5	258	175	1.016
5	4	8		CB5	243	171	1.123
5	5	8		CB5	244	170	1.214
5	6	8		CB5	236	173	1.235
5	7	8		CB5	230	175	0.677
5	1	9		Blank	178	177	-0.907
5	2	9		Blank	157	179	-0.239
5	3	9		Blank	178	179	-0.32
5	4	9		Blank	152	171	-0.466
5	5	9		Blank	166	171	-0.922
5	6	9		Blank	170	172	-0.96
5	7	9		Blank	153	171	-0.96
5	1	10		Zip	4276	181	51.618
5	2	10		Zip	3896	179	64.228
5	3	10		Zip	3654	173	50.931
5	4	10		Zip	3604	168	59.58
5	5	10		Zip	3883	172	75.245
5	6	10		Zip	3974	168	63.789
5	7	10		Zip	4249	169	73.143
