# Supplementary material for: Evaluation of a Viral Microarray Based on Simultaneous Extraction and Amplification of Viral Nucleotide Acid for Detecting Human Herpesviruses and Enteroviruses
Source: PLoS One. 2015 Mar 16;10(3):e0117626. doi: 10.1371/journal.pone.0117626 (PMC4361642; doi:10.1371/journal.pone.0117626)
Supplement: S1 File — (ZIP) [file pone.0117626.s001.zip › S10_Data.xls]

## Sheet: Sheet1
Block	Column	Row	Name	ID	F532 Median	B532 Median	SNR 532
7	1	1		Zip	4009	189	31.679
7	2	1		Zip	3822	193	46.614
7	3	1		Zip	3711	188	3.231
7	4	1		Zip	3805	187	64.236
7	5	1		Zip	3906	186	47.237
7	6	1		Zip	3877	186	47.783
7	7	1		Zip	3879	183	51.118
7	1	2		HSV1	359	194	2.765
7	2	2		HSV1	333	193	2.322
7	3	2		HSV1	390	190	0.824
7	4	2		HSV1	409	190	2.813
7	5	2		HSV1	400	187	2.068
7	6	2		HSV1	451	188	2.29
7	7	2		HSV1	404	190	1.319
7	1	3		HSV2	336	193	2.636
7	2	3		HSV2	321	189	2.243
7	3	3		HSV2	269	189	2.283
7	4	3		HSV2	379	190	2.395
7	5	3		HSV2	385	189	1.768
7	6	3		HSV2	363	190	2.603
7	7	3		HSV2	320	189	0.381
7	1	4		EBV	320	193	2.734
7	2	4		EBV	252	189	2.656
7	3	4		EBV	252	194	2.727
7	4	4		EBV	261	189	2.541
7	5	4		EBV	257	188	2.667
7	6	4		EBV	245	189	3
7	7	4		EBV	234	188	0.242
7	1	5		CMV	3659	196	49.197
7	2	5		CMV	3554	190	54.356
7	3	5		CMV	3573	190	23.207
7	4	5		CMV	3609	191	69.582
7	5	5		CMV	3640	188	66.44
7	6	5		CMV	3781	188	69.692
7	7	5		CMV	3776	183	71.673
7	1	6		EV71	425	190	2.068
7	2	6		EV71	415	191	2.982
7	3	6		EV71	430	195	2.855
7	4	6		EV71	439	194	2.312
7	5	6		EV71	437	189	2.362
7	6	6		EV71	437	186	2.543
7	7	6		EV71	425	183	2.551
7	1	7		CA16	414	190	2.25
7	2	7		CA16	403	195	2.701
7	3	7		CA16	418	194	2.326
7	4	7		CA16	432	195	2.028
7	5	7		CA16	425	189	3.368
7	6	7		CA16	397	188	2.72
7	7	7		CA16	415	183	2.911
7	1	8		CB5	383	194	3.048
7	2	8		CB5	385	194	2.43
7	3	8		CB5	385	194	2.411
7	4	8		CB5	366	193	2.127
7	5	8		CB5	378	187	2.593
7	6	8		CB5	360	189	2.329
7	7	8		CB5	356	187	0.896
7	1	9		Blank	298	196	1.437
7	2	9		Blank	293	196	1.764
7	3	9		Blank	288	198	1.737
7	4	9		Blank	295	200	0.795
7	5	9		Blank	293	197	1.022
7	6	9		Blank	284	195	0.229
7	7	9		Blank	296	192	0.781
7	1	10		Zip	4484	193	79.604
7	2	10		Zip	4283	195	74.182
7	3	10		Zip	4254	193	72.855
7	4	10		Zip	4347	198	75.109
7	5	10		Zip	4441	195	72.879
7	6	10		Zip	4507	192	11.671
7	7	10		Zip	4622	191	69
