# Supplementary material for: Evaluation of a Viral Microarray Based on Simultaneous Extraction and Amplification of Viral Nucleotide Acid for Detecting Human Herpesviruses and Enteroviruses
Source: PLoS One. 2015 Mar 16;10(3):e0117626. doi: 10.1371/journal.pone.0117626 (PMC4361642; doi:10.1371/journal.pone.0117626)
Supplement: S1 File — (ZIP) [file pone.0117626.s001.zip › S11_Data.xls]

## Sheet: Sheet1
Block	Column	Row	Name	ID	F532 Median	B532 Median	SNR 532
9	1	1		Zip	3483	176	50.508
9	2	1		Zip	3506	170	11.209
9	3	1		Zip	3347	169	10.712
9	4	1		Zip	3263	169	58.98
9	5	1		Zip	3404	171	13.207
9	6	1		Zip	3514	170	40.278
9	7	1		Zip	3501	173	42.311
9	1	2		HSV1	322	183	1.82
9	2	2		HSV1	298	171	1.969
9	3	2		HSV1	295	170	1.864
9	4	2		HSV1	283	172	1.696
9	5	2		HSV1	392	171	2.433
9	6	2		HSV1	379	171	2.651
9	7	2		HSV1	304	173	2.215
9	1	3		HSV2	314	198	2.286
9	2	3		HSV2	361	181	2.757
9	3	3		HSV2	392	171	1.84
9	4	3		HSV2	373	172	2.096
9	5	3		HSV2	357	172	2.685
9	6	3		HSV2	317	171	2.177
9	7	3		HSV2	381	173	3.839
9	1	4		EBV	273	207	2.66
9	2	4		EBV	335	185	2.244
9	3	4		EBV	396	171	2.88
9	4	4		EBV	501	172	2.822
9	5	4		EBV	553	172	3.581
9	6	4		EBV	497	173	2.904
9	7	4		EBV	466	171	3.124
9	1	5		CMV	1605	204	23.068
9	2	5		CMV	1585	190	22.288
9	3	5		CMV	1590	174	26.471
9	4	5		CMV	1677	170	21.514
9	5	5		CMV	1635	172	16.326
9	6	5		CMV	1621	171	27.157
9	7	5		CMV	1694	170	18.948
9	1	6		EV71	378	210	3.036
9	2	6		EV71	347	194	2.097
9	3	6		EV71	289	177	1.5
9	4	6		EV71	289	174	1.917
9	5	6		EV71	289	174	1.476
9	6	6		EV71	287	177	1.806
9	7	6		EV71	313	178	2.273
9	1	7		CA16	386	205	2.338
9	2	7		CA16	361	195	3.018
9	3	7		CA16	306	178	2.473
9	4	7		CA16	319	175	1.619
9	5	7		CA16	329	171	2.63
9	6	7		CA16	344	172	0.578
9	7	7		CA16	317	176	0.507
9	1	8		CB5	340	201	1.772
9	2	8		CB5	333	196	2.349
9	3	8		CB5	274	180	1.451
9	4	8		CB5	280	177	1.479
9	5	8		CB5	280	175	1.847
9	6	8		CB5	277	177	1.073
9	7	8		CB5	313	169	2.254
9	1	9		Blank	278	198	1.519
9	2	9		Blank	285	189	1.493
9	3	9		Blank	255	172	1.491
9	4	9		Blank	261	173	1.313
9	5	9		Blank	267	173	1.9
9	6	9		Blank	244	170	0.975
9	7	9		Blank	248	169	1.529
9	1	10		Zip	4474	193	76.473
9	2	10		Zip	4229	178	63.82
9	3	10		Zip	3988	170	76.16
9	4	10		Zip	4016	167	66.741
9	5	10		Zip	4289	163	90.114
9	6	10		Zip	4308	163	79.08
9	7	10		Zip	4538	165	87.551
