# Supplementary material for: Evaluation of a Viral Microarray Based on Simultaneous Extraction and Amplification of Viral Nucleotide Acid for Detecting Human Herpesviruses and Enteroviruses
Source: PLoS One. 2015 Mar 16;10(3):e0117626. doi: 10.1371/journal.pone.0117626 (PMC4361642; doi:10.1371/journal.pone.0117626)
Supplement: S1 File — (ZIP) [file pone.0117626.s001.zip › S12_Data.xls]

## Sheet: Sheet1
Block	Column	Row	Name	ID	F532 Median	B532 Median	SNR 532
11	1	1		Zip	3580	177	61.808
11	2	1		Zip	3480	179	60.642
11	3	1		Zip	3341	176	57.259
11	4	1		Zip	3353	179	61.771
11	5	1		Zip	3404	174	62.729
11	6	1		Zip	3517	175	60.808
11	7	1		Zip	3412	173	56.962
11	1	2		HSV1	255	179	2.891
11	2	2		HSV1	232	180	2.635
11	3	2		HSV1	238	176	2.179
11	4	2		HSV1	357	174	2.538
11	5	2		HSV1	303	172	2.542
11	6	2		HSV1	299	174	2.308
11	7	2		HSV1	319	174	2.963
11	1	3		HSV2	378	178	2.783
11	2	3		HSV2	360	176	2.636
11	3	3		HSV2	380	176	2.392
11	4	3		HSV2	383	178	2.592
11	5	3		HSV2	372	174	1.393
11	6	3		HSV2	374	173	2.347
11	7	3		HSV2	369	175	2.082
11	1	4		EBV	332	175	2.222
11	2	4		EBV	314	176	2.371
11	3	4		EBV	319	170	2.284
11	4	4		EBV	347	178	3.017
11	5	4		EBV	323	176	2.792
11	6	4		EBV	311	174	3.061
11	7	4		EBV	331	171	2.12
11	1	5		CMV	2307	175	27.064
11	2	5		CMV	2235	178	38.037
11	3	5		CMV	2036	176	32.018
11	4	5		CMV	2028	179	20.011
11	5	5		CMV	2089	174	27.912
11	6	5		CMV	2091	176	36.9
11	7	5		CMV	2246	177	40.551
11	1	6		EV71	330	179	2.132
11	2	6		EV71	313	178	2.942
11	3	6		EV71	300	176	2.29
11	4	6		EV71	304	177	1.968
11	5	6		EV71	306	173	1.605
11	6	6		EV71	297	174	1.65
11	7	6		EV71	300	177	2.237
11	1	7		CA16	319	178	2.556
11	2	7		CA16	319	174	3.143
11	3	7		CA16	308	175	2.316
11	4	7		CA16	310	173	1.443
11	5	7		CA16	318	176	1.324
11	6	7		CA16	304	172	2.407
11	7	7		CA16	304	175	2.379
11	1	8		CB5	293	178	2.377
11	2	8		CB5	288	174	2.321
11	3	8		CB5	285	175	1.774
11	4	8		CB5	268	172	2.132
11	5	8		CB5	300	172	1.545
11	6	8		CB5	277	172	2.173
11	7	8		CB5	292	173	1.983
11	1	9		Blank	268	183	1.593
11	2	9		Blank	249	175	1.442
11	3	9		Blank	238	170	1.511
11	4	9		Blank	239	172	1.44
11	5	9		Blank	234	173	1.396
11	6	9		Blank	235	172	1.226
11	7	9		Blank	250	176	1.288
11	1	10		Zip	4446	183	78.037
11	2	10		Zip	4428	175	84.796
11	3	10		Zip	4343	170	42.131
11	4	10		Zip	4376	168	41.245
11	5	10		Zip	4465	171	86.02
11	6	10		Zip	4497	171	79.759
11	7	10		Zip	4545	171	89.958
