# Supplementary material for: Evaluation of a Viral Microarray Based on Simultaneous Extraction and Amplification of Viral Nucleotide Acid for Detecting Human Herpesviruses and Enteroviruses
Source: PLoS One. 2015 Mar 16;10(3):e0117626. doi: 10.1371/journal.pone.0117626 (PMC4361642; doi:10.1371/journal.pone.0117626)
Supplement: S1 File — (ZIP) [file pone.0117626.s001.zip › S13_Data.xls]

## Sheet: Sheet1
Block	Column	Row	Name	ID	F532 Median	B532 Median	SNR 532
2	1	1		Zip	3350	186	57.725
2	2	1		Zip	3515	192	52.246
2	3	1		Zip	3518	198	60.075
2	4	1		Zip	3438	196	55.264
2	5	1		Zip	3543	195	62.26
2	6	1		Zip	3679	195	33.484
2	7	1		Zip	3738	194	35.726
2	1	2		HSV1	406	182	2.673
2	2	2		HSV1	378	191	2.235
2	3	2		HSV1	356	194	2.296
2	4	2		HSV1	313	194	2.963
2	5	2		HSV1	305	192	2.029
2	6	2		HSV1	323	190	2.737
2	7	2		HSV1	369	193	2.833
2	1	3		HSV2	251	181	1.37
2	2	3		HSV2	374	186	2.658
2	3	3		HSV2	351	193	1.019
2	4	3		HSV2	341	195	2.62
2	5	3		HSV2	403	193	2.396
2	6	3		HSV2	312	191	3.06
2	7	3		HSV2	377	191	2.959
2	1	4		EBV	246	179	2.294
2	2	4		EBV	338	184	2.973
2	3	4		EBV	344	194	2.5
2	4	4		EBV	237	194	2.614
2	5	4		EBV	301	193	2.872
2	6	4		EBV	395	189	2.068
2	7	4		EBV	402	192	3
2	1	5		CMV	4067	182	50.836
2	2	5		CMV	4036	186	61.344
2	3	5		CMV	3909	192	63.018
2	4	5		CMV	3792	193	67.667
2	5	5		CMV	3708	190	39
2	6	5		CMV	3627	191	48.357
2	7	5		CMV	3541	193	50.803
2	1	6		EV71	410	185	2.145
2	2	6		EV71	425	184	2.463
2	3	6		EV71	423	188	2.863
2	4	6		EV71	413	188	2.612
2	5	6		EV71	385	185	1.667
2	6	6		EV71	389	186	2.865
2	7	6		EV71	373	190	2.574
2	1	7		CA16	395	187	2.53
2	2	7		CA16	366	188	2.375
2	3	7		CA16	377	187	0.022
2	4	7		CA16	383	185	2.731
2	5	7		CA16	374	186	2.351
2	6	7		CA16	374	188	1.131
2	7	7		CA16	356	189	2.857
2	1	8		CB5	342	183	2.571
2	2	8		CB5	357	187	2.218
2	3	8		CB5	352	188	0.03
2	4	8		CB5	332	186	2.019
2	5	8		CB5	331	186	2.28
2	6	8		CB5	336	184	2.082
2	7	8		CB5	333	187	2.942
2	1	9		Blank	271	185	1.367
2	2	9		Blank	270	188	2.077
2	3	9		Blank	257	191	0.359
2	4	9		Blank	276	187	1.63
2	5	9		Blank	272	190	1.633
2	6	9		Blank	270	190	0.678
2	7	9		Blank	274	186	1.2
2	1	10		Zip	4251	179	70.098
2	2	10		Zip	4138	187	74.923
2	3	10		Zip	4210	190	20.592
2	4	10		Zip	4202	189	20.723
2	5	10		Zip	4194	189	78.745
2	6	10		Zip	4199	191	33.107
2	7	10		Zip	4364	188	8.732
