# Supplementary material for: Evaluation of a Viral Microarray Based on Simultaneous Extraction and Amplification of Viral Nucleotide Acid for Detecting Human Herpesviruses and Enteroviruses
Source: PLoS One. 2015 Mar 16;10(3):e0117626. doi: 10.1371/journal.pone.0117626 (PMC4361642; doi:10.1371/journal.pone.0117626)
Supplement: S1 File — (ZIP) [file pone.0117626.s001.zip › S14_Data.xls]

## Sheet: Sheet1
Block	Column	Row	Name	ID	F532 Median	B532 Median	SNR 532
4	1	1		Zip	3609	173	61.096
4	2	1		Zip	3609	174	30.873
4	3	1		Zip	3527	177	63.612
4	4	1		Zip	3578	181	66.49
4	5	1		Zip	3556	181	59.431
4	6	1		Zip	3543	180	10.455
4	7	1		Zip	3505	180	49.305
4	1	2		HSV1	304	177	2.735
4	2	2		HSV1	326	179	2.474
4	3	2		HSV1	323	183	2.059
4	4	2		HSV1	331	183	2.68
4	5	2		HSV1	362	182	0.249
4	6	2		HSV1	335	182	0.239
4	7	2		HSV1	317	181	2.891
4	1	3		HSV2	327	176	2.448
4	2	3		HSV2	364	180	2.061
4	3	3		HSV2	296	184	2.75
4	4	3		HSV2	289	180	2.377
4	5	3		HSV2	284	182	2.069
4	6	3		HSV2	268	182	2.017
4	7	3		HSV2	348	179	2.046
4	1	4		EBV	303	182	2.927
4	2	4		EBV	311	180	2.392
4	3	4		EBV	394	179	1.86
4	4	4		EBV	406	178	2.48
4	5	4		EBV	398	180	2.617
4	6	4		EBV	377	180	2.784
4	7	4		EBV	374	179	2.984
4	1	5		CMV	1958	178	20.21
4	2	5		CMV	1915	178	27.379
4	3	5		CMV	1872	176	32.333
4	4	5		CMV	1713	180	29.521
4	5	5		CMV	1714	181	29.833
4	6	5		CMV	1703	182	28.62
4	7	5		CMV	1668	179	24.193
4	1	6		EV71	323	172	1.442
4	2	6		EV71	312	176	1.268
4	3	6		EV71	321	176	2.026
4	4	6		EV71	320	177	2.533
4	5	6		EV71	330	177	3
4	6	6		EV71	308	176	2.712
4	7	6		EV71	304	176	2.148
4	1	7		CA16	326	172	2.534
4	2	7		CA16	324	174	2.962
4	3	7		CA16	337	174	3.018
4	4	7		CA16	334	176	3
4	5	7		CA16	316	176	2.66
4	6	7		CA16	323	180	2.673
4	7	7		CA16	324	180	2.262
4	1	8		CB5	300	174	2.268
4	2	8		CB5	295	174	2.259
4	3	8		CB5	302	174	2.446
4	4	8		CB5	300	177	0.539
4	5	8		CB5	312	182	2.588
4	6	8		CB5	353	202	2.838
4	7	8		CB5	317	187	2.322
4	1	9		Blank	251	173	1.612
4	2	9		Blank	248	177	1.254
4	3	9		Blank	245	177	1.946
4	4	9		Blank	259	178	1.623
4	5	9		Blank	259	184	1.295
4	6	9		Blank	252	192	1.125
4	7	9		Blank	263	183	1.538
4	1	10		Zip	4867	175	99.298
4	2	10		Zip	4720	177	83.87
4	3	10		Zip	4673	174	86.686
4	4	10		Zip	4552	177	82.843
4	5	10		Zip	4493	182	11.409
4	6	10		Zip	4532	180	82.863
2	7	10		Zip	4364	188	8.732
