# Supplementary material for: Evaluation of a Viral Microarray Based on Simultaneous Extraction and Amplification of Viral Nucleotide Acid for Detecting Human Herpesviruses and Enteroviruses
Source: PLoS One. 2015 Mar 16;10(3):e0117626. doi: 10.1371/journal.pone.0117626 (PMC4361642; doi:10.1371/journal.pone.0117626)
Supplement: S1 File — (ZIP) [file pone.0117626.s001.zip › S15_Data.xls]

## Sheet: Sheet1
Block	Column	Row	Name	ID	F532 Median	B532 Median	SNR 532
6	1	1		Zip	3528	161	55.305
6	2	1		Zip	3487	163	63.24
6	3	1		Zip	3370	162	56.611
6	4	1		Zip	3373	161	63.447
6	5	1		Zip	3409	165	64.163
6	6	1		Zip	3448	165	6.502
6	7	1		Zip	3447	161	10.168
6	1	2		HSV1	352	158	2.029
6	2	2		HSV1	365	165	1.547
6	3	2		HSV1	238	162	2.475
6	4	2		HSV1	284	161	2.726
6	5	2		HSV1	238	163	2.122
6	6	2		HSV1	376	162	1.318
6	7	2		HSV1	382	162	2.545
6	1	3		HSV2	260	157	2.333
6	2	3		HSV2	245	159	2.127
6	3	3		HSV2	384	163	0.643
6	4	3		HSV2	372	163	2.79
6	5	3		HSV2	341	161	2.86
6	6	3		HSV2	256	161	1.76
6	7	3		HSV2	339	162	2.37
6	1	4		EBV	450	159	2
6	2	4		EBV	464	161	2.395
6	3	4		EBV	462	168	2.802
6	4	4		EBV	378	169	1.426
6	5	4		EBV	340	162	1.196
6	6	4		EBV	288	164	1.28
6	7	4		EBV	349	162	1.457
6	1	5		CMV	4005	157	72.571
6	2	5		CMV	3807	159	32.5
6	3	5		CMV	3886	164	31.65
6	4	5		CMV	3731	163	3.3
6	5	5		CMV	3825	161	55.409
6	6	5		CMV	3958	164	63.683
6	7	5		CMV	3921	161	66.722
6	1	6		EV71	377	161	2.51
6	2	6		EV71	356	160	2.563
6	3	6		EV71	352	159	2.159
6	4	6		EV71	347	159	0.268
6	5	6		EV71	352	157	1.667
6	6	6		EV71	335	162	2.471
6	7	6		EV71	353	161	2
6	1	7		CA16	332	160	1.766
6	2	7		CA16	345	158	0.378
6	3	7		CA16	345	159	2.629
6	4	7		CA16	348	163	1.857
6	5	7		CA16	348	164	1.479
6	6	7		CA16	341	163	1.431
6	7	7		CA16	342	164	2.158
6	1	8		CB5	302	160	2.413
6	2	8		CB5	306	161	2.229
6	3	8		CB5	311	163	2.446
6	4	8		CB5	306	163	2.865
6	5	8		CB5	317	161	1.872
6	6	8		CB5	292	165	1.914
6	7	8		CB5	301	164	2.957
6	1	9		Blank	252	161	1.959
6	2	9		Blank	259	162	1.898
6	3	9		Blank	252	165	1.8
6	4	9		Blank	246	166	1.837
6	5	9		Blank	256	166	1.667
6	6	9		Blank	249	166	0.701
6	7	9		Blank	247	168	0.92
6	1	10		Zip	4304	163	11.822
6	2	10		Zip	4323	163	77.491
6	3	10		Zip	4138	164	65.074
6	4	10		Zip	4199	164	69.089
6	5	10		Zip	4243	169	58.397
6	6	10		Zip	4303	167	65.413
6	7	10		Zip	4468	165	70.75
