# Supplementary material for: Evaluation of a Viral Microarray Based on Simultaneous Extraction and Amplification of Viral Nucleotide Acid for Detecting Human Herpesviruses and Enteroviruses
Source: PLoS One. 2015 Mar 16;10(3):e0117626. doi: 10.1371/journal.pone.0117626 (PMC4361642; doi:10.1371/journal.pone.0117626)
Supplement: S1 File — (ZIP) [file pone.0117626.s001.zip › S16_Data.xls]

## Sheet: Sheet1
Block	Column	Row	Name	ID	F532 Median	B532 Median	SNR 532
8	1	1		Zip	3739	177	9.125
8	2	1		Zip	3596	175	58.736
8	3	1		Zip	3454	174	47.125
8	4	1		Zip	3545	171	56.237
8	5	1		Zip	3578	172	56.526
8	6	1		Zip	3606	177	44.293
8	7	1		Zip	3630	176	65.8
8	1	2		HSV1	452	175	2.797
8	2	2		HSV1	377	175	2.862
8	3	2		HSV1	285	172	-0.36
8	4	2		HSV1	353	173	2.211
8	5	2		HSV1	352	173	2.439
8	6	2		HSV1	335	171	1.987
8	7	2		HSV1	352	175	2.333
8	1	3		HSV2	266	169	1.704
8	2	3		HSV2	274	169	1.811
8	3	3		HSV2	268	171	2.076
8	4	3		HSV2	276	172	0.715
8	5	3		HSV2	263	175	1.742
8	6	3		HSV2	255	172	2.426
8	7	3		HSV2	265	176	1.987
8	1	4		EBV	484	173	0.797
8	2	4		EBV	485	174	2.838
8	3	4		EBV	481	172	2.113
8	4	4		EBV	501	174	1.335
8	5	4		EBV	490	177	2.464
8	6	4		EBV	357	175	2.895
8	7	4		EBV	330	178	2.111
8	1	5		CMV	4027	170	20.642
8	2	5		CMV	3905	173	43.756
8	3	5		CMV	3697	173	21.988
8	4	5		CMV	3718	181	58.098
8	5	5		CMV	3634	180	49.647
8	6	5		CMV	3791	181	61.931
8	7	5		CMV	3757	183	51.415
8	1	6		EV71	354	174	2.528
8	2	6		EV71	344	167	1.181
8	3	6		EV71	334	170	0.75
8	4	6		EV71	340	176	1.038
8	5	6		EV71	333	178	1.113
8	6	6		EV71	343	179	2.966
8	7	6		EV71	345	181	2.3
8	1	7		CA16	237	176	2.069
8	2	7		CA16	340	171	1.242
8	3	7		CA16	330	174	1.156
8	4	7		CA16	330	173	2.468
8	5	7		CA16	371	175	2.5
8	6	7		CA16	355	175	2.214
8	7	7		CA16	352	179	2.537
8	1	8		CB5	292	189	2.484
8	2	8		CB5	313	176	1.981
8	3	8		CB5	316	175	2.627
8	4	8		CB5	317	170	2.607
8	5	8		CB5	326	176	3.811
8	6	8		CB5	313	175	0.307
8	7	8		CB5	351	176	1.877
8	1	9		Blank	270	180	1.741
8	2	9		Blank	276	175	1.88
8	3	9		Blank	273	171	1.615
8	4	9		Blank	273	171	0.731
8	5	9		Blank	276	182	-0.063
8	6	9		Blank	267	185	-0.05
8	7	9		Blank	278	178	1.556
8	1	10		Zip	4491	170	79.111
8	2	10		Zip	4243	170	83.729
8	3	10		Zip	4216	171	2.078
8	4	10		Zip	4180	174	56.259
8	5	10		Zip	4143	174	68.379
8	6	10		Zip	4165	178	73.852
8	7	10		Zip	4429	179	75.054
