# Supplementary material for: Evaluation of a Viral Microarray Based on Simultaneous Extraction and Amplification of Viral Nucleotide Acid for Detecting Human Herpesviruses and Enteroviruses
Source: PLoS One. 2015 Mar 16;10(3):e0117626. doi: 10.1371/journal.pone.0117626 (PMC4361642; doi:10.1371/journal.pone.0117626)
Supplement: S1 File — (ZIP) [file pone.0117626.s001.zip › S17_Data.xls]

## Sheet: Sheet1
Block	Column	Row	Name	ID	F532 Median	B532 Median	SNR 532
10	1	1		Zip	3182	182	53.717
10	2	1		Zip	3265	182	18.403
10	3	1		Zip	3343	178	18.9
10	4	1		Zip	3379	183	48.302
10	5	1		Zip	3351	180	46.041
10	6	1		Zip	3362	181	47.968
10	7	1		Zip	3375	183	56.589
10	1	2		HSV1	349	178	0.628
10	2	2		HSV1	349	177	1.04
10	3	2		HSV1	362	174	1.804
10	4	2		HSV1	351	178	2.37
10	5	2		HSV1	335	178	0.83
10	6	2		HSV1	324	183	2.273
10	7	2		HSV1	344	179	1.685
10	1	3		HSV2	289	180	1.857
10	2	3		HSV2	373	175	1.971
10	3	3		HSV2	283	174	2.262
10	4	3		HSV2	284	175	1.452
10	5	3		HSV2	377	174	0.583
10	6	3		HSV2	294	178	1.308
10	7	3		HSV2	371	179	2
10	1	4		EBV	1334	178	12.211
10	2	4		EBV	1334	176	10.085
10	3	4		EBV	1347	176	20.632
10	4	4		EBV	1358	173	17.855
10	5	4		EBV	1401	173	6.31
10	6	4		EBV	1416	180	6.535
10	7	4		EBV	1352	176	13.988
10	1	5		CMV	782	175	10.19
10	2	5		CMV	788	174	4.369
10	3	5		CMV	727	176	2.755
10	4	5		CMV	734	175	5.544
10	5	5		CMV	714	173	8.21
10	6	5		CMV	755	178	8.323
10	7	5		CMV	692	176	6.413
10	1	6		EV71	288	176	0.224
10	2	6		EV71	284	177	2.24
10	3	6		EV71	291	177	2.056
10	4	6		EV71	289	173	2.683
10	5	6		EV71	281	173	2.26
10	6	6		EV71	301	173	1.923
10	7	6		EV71	285	171	1.178
10	1	7		CA16	313	177	0.245
10	2	7		CA16	296	174	2.462
10	3	7		CA16	311	175	2.776
10	4	7		CA16	294	171	2.154
10	5	7		CA16	310	170	2.714
10	6	7		CA16	315	172	2.894
10	7	7		CA16	287	171	1.815
10	1	8		CB5	291	175	2.36
10	2	8		CB5	283	175	1.98
10	3	8		CB5	274	174	2.304
10	4	8		CB5	267	173	2.021
10	5	8		CB5	289	170	1.618
10	6	8		CB5	279	174	1.471
10	7	8		CB5	276	175	2.019
10	1	9		Blank	255	174	1.66
10	2	9		Blank	254	176	1.316
10	3	9		Blank	246	171	0.41
10	4	9		Blank	248	176	1.511
10	5	9		Blank	236	179	0.735
10	6	9		Blank	235	179	0.76
10	7	9		Blank	236	175	1.115
10	1	10		Zip	4308	174	84.438
10	2	10		Zip	4477	173	75.393
10	3	10		Zip	4533	174	91.957
10	4	10		Zip	4456	175	71.491
10	5	10		Zip	4339	177	81.688
10	6	10		Zip	4157	177	73.549
10	7	10		Zip	4338	179	58.606
