# Supplementary material for: Evaluation of a Viral Microarray Based on Simultaneous Extraction and Amplification of Viral Nucleotide Acid for Detecting Human Herpesviruses and Enteroviruses
Source: PLoS One. 2015 Mar 16;10(3):e0117626. doi: 10.1371/journal.pone.0117626 (PMC4361642; doi:10.1371/journal.pone.0117626)
Supplement: S1 File — (ZIP) [file pone.0117626.s001.zip › S18_Data.xls]

## Sheet: Sheet1
Block	Column	Row	Name	ID	F532 Median	B532 Median	SNR 532
12	1	1		Zip	3273	169	42.71
12	2	1		Zip	3219	163	35.726
12	3	1		Zip	3063	162	56.979
12	4	1		Zip	3196	163	65.244
12	5	1		Zip	3301	160	65.957
12	6	1		Zip	3311	161	58.98
12	7	1		Zip	3331	166	64.042
12	1	2		HSV1	390	167	1.677
12	2	2		HSV1	367	163	1.467
12	3	2		HSV1	360	160	2.46
12	4	2		HSV1	373	165	2.071
12	5	2		HSV1	376	166	2.128
12	6	2		HSV1	359	165	1.813
12	7	2		HSV1	369	164	1.577
12	1	3		HSV2	427	169	1.246
12	2	3		HSV2	417	164	1.424
12	3	3		HSV2	417	166	1.368
12	4	3		HSV2	420	164	1.714
12	5	3		HSV2	403	163	2.021
12	6	3		HSV2	418	162	2.271
12	7	3		HSV2	418	162	1.642
12	1	4		EBV	303	167	1.658
12	2	4		EBV	314	165	1.684
12	3	4		EBV	303	162	1.623
12	4	4		EBV	315	161	1.41
12	5	4		EBV	323	161	1.041
12	6	4		EBV	307	164	1.939
12	7	4		EBV	305	165	0.78
12	1	5		CMV	4514	165	85.5
12	2	5		CMV	4216	164	71.685
12	3	5		CMV	3999	162	70.712
12	4	5		CMV	3946	162	71.173
12	5	5		CMV	3909	159	81.378
12	6	5		CMV	3978	162	80.915
12	7	5		CMV	4035	164	72.3
12	1	6		EV71	298	164	0.936
12	2	6		EV71	270	162	0.208
12	3	6		EV71	278	157	1.204
12	4	6		EV71	264	158	0.432
12	5	6		EV71	277	160	1.344
12	6	6		EV71	286	159	1.638
12	7	6		EV71	273	164	2.306
12	1	7		CA16	274	158	2.574
12	2	7		CA16	286	156	2.739
12	3	7		CA16	278	157	2.667
12	4	7		CA16	280	155	2.63
12	5	7		CA16	276	159	1.71
12	6	7		CA16	279	161	2.16
12	7	7		CA16	280	166	2.362
12	1	8		CB5	268	161	2.304
12	2	8		CB5	255	155	2.159
12	3	8		CB5	267	156	2.477
12	4	8		CB5	259	159	1.98
12	5	8		CB5	272	161	2.417
12	6	8		CB5	265	167	2.204
12	7	8		CB5	272	168	2.286
12	1	9		Blank	238	165	0.273
12	2	9		Blank	232	160	0.444
12	3	9		Blank	225	157	0.8
12	4	9		Blank	227	161	0.5
12	5	9		Blank	235	164	0.333
12	6	9		Blank	243	170	0.828
12	7	9		Blank	237	176	0.894
12	1	10		Zip	4069	169	71.241
12	2	10		Zip	3979	162	72.538
12	3	10		Zip	3940	157	55.453
12	4	10		Zip	3818	158	24.757
12	5	10		Zip	3998	164	28.829
12	6	10		Zip	4023	170	80.188
12	7	10		Zip	4371	172	78.5
