# Supplementary material for: Evaluation of a Viral Microarray Based on Simultaneous Extraction and Amplification of Viral Nucleotide Acid for Detecting Human Herpesviruses and Enteroviruses
Source: PLoS One. 2015 Mar 16;10(3):e0117626. doi: 10.1371/journal.pone.0117626 (PMC4361642; doi:10.1371/journal.pone.0117626)
Supplement: S1 File — (ZIP) [file pone.0117626.s001.zip › S19_Data.xls]

## Sheet: Sheet1
Block	Column	Row	Name	ID	F532 Median	B532 Median	SNR 532
1	1	1		Zip	3166	417	3.943
1	2	1		Zip	3729	400	34.379
1	3	1		Zip	3837	398	36.238
1	4	1		Zip	3790	394	30.75
1	5	1		Zip	3880	393	35.765
1	6	1		Zip	3859	395	28.691
1	7	1		Zip	4159	397	38.349
1	1	2		HSV1	516	409	0.397
1	2	2		HSV1	534	396	2.708
1	3	2		HSV1	535	395	2.3
1	4	2		HSV1	570	381	2.833
1	5	2		HSV1	508	385	2.247
1	6	2		HSV1	536	389	3.049
1	7	2		HSV1	545	402	2.384
1	1	3		HSV2	511	402	1.624
1	2	3		HSV2	496	396	2.479
1	3	3		HSV2	547	394	2.369
1	4	3		HSV2	519	377	1.898
1	5	3		HSV2	553	378	2.571
1	6	3		HSV2	507	385	2.3
1	7	3		HSV2	486	414	2.119
1	1	4		EBV	482	397	1.167
1	2	4		EBV	564	392	2.31
1	3	4		EBV	565	384	1.19
1	4	4		EBV	546	376	0.995
1	5	4		EBV	550	378	2.325
1	6	4		EBV	576	386	2.45
1	7	4		EBV	573	398	2.543
1	1	5		CMV	600	393	1.746
1	2	5		CMV	553	387	2.317
1	3	5		CMV	534	382	1.684
1	4	5		CMV	540	378	2.119
1	5	5		CMV	549	378	1.75
1	6	5		CMV	587	388	2.747
1	7	5		CMV	566	391	2.538
1	1	6		EV71	1485	399	4.204
1	2	6		EV71	2820	386	25.011
1	3	6		EV71	2878	381	15.128
1	4	6		EV71	2856	374	15.485
1	5	6		EV71	3003	379	25.865
1	6	6		EV71	3148	385	30.802
1	7	6		EV71	3249	393	55.848
1	1	7		CA16	552	385	2.337
1	2	7		CA16	593	380	2.528
1	3	7		CA16	524	383	2.473
1	4	7		CA16	533	380	2.266
1	5	7		CA16	532	386	2.398
1	6	7		CA16	551	384	2.895
1	7	7		CA16	597	384	2.198
1	1	8		CB5	585	388	2.08
1	2	8		CB5	631	382	2.852
1	3	8		CB5	660	382	3.173
1	4	8		CB5	657	381	2.602
1	5	8		CB5	657	383	2.943
1	6	8		CB5	568	384	2.475
1	7	8		CB5	511	382	2.114
1	1	9		Blank	451	387	0.802
1	2	9		Blank	482	387	1.131
1	3	9		Blank	488	385	1.186
1	4	9		Blank	478	388	0.843
1	5	9		Blank	497	387	1.172
1	6	9		Blank	481	385	0.782
1	7	9		Blank	457	379	0.886
1	1	10		Zip	4243	375	46.358
1	2	10		Zip	4219	375	47.868
1	3	10		Zip	4382	376	50.039
1	4	10		Zip	4396	372	48.988
1	5	10		Zip	4371	369	46.711
1	6	10		Zip	4478	374	32.367
1	7	10		Zip	4427	370	45.057
