# Supplementary material for: Evaluation of a Viral Microarray Based on Simultaneous Extraction and Amplification of Viral Nucleotide Acid for Detecting Human Herpesviruses and Enteroviruses
Source: PLoS One. 2015 Mar 16;10(3):e0117626. doi: 10.1371/journal.pone.0117626 (PMC4361642; doi:10.1371/journal.pone.0117626)
Supplement: S1 File — (ZIP) [file pone.0117626.s001.zip › S20_Data.xls]

## Sheet: Sheet1
Block	Column	Row	Name	ID	F532 Median	B532 Median	SNR 532
3	1	1		Zip	4547	349	36.34
3	2	1		Zip	4564	337	50.308
3	3	1		Zip	4761	326	53.907
3	4	1		Zip	4735	321	54.959
3	5	1		Zip	4646	321	50.437
3	6	1		Zip	4855	330	52.38
3	7	1		Zip	4988	324	58.629
3	1	2		HSV1	559	355	2.432
3	2	2		HSV1	497	342	2.034
3	3	2		HSV1	573	328	2.506
3	4	2		HSV1	602	331	2.976
3	5	2		HSV1	600	328	1.75
3	6	2		HSV1	634	327	1.874
3	7	2		HSV1	633	326	3.326
3	1	3		HSV2	545	356	2.186
3	2	3		HSV2	473	354	1.354
3	3	3		HSV2	508	352	1.368
3	4	3		HSV2	524	370	1.343
3	5	3		HSV2	575	358	2.06
3	6	3		HSV2	560	336	2.704
3	7	3		HSV2	563	329	2.467
3	1	4		EBV	495	359	1.612
3	2	4		EBV	491	357	1.612
3	3	4		EBV	473	362	1.091
3	4	4		EBV	499	384	0.502
3	5	4		EBV	491	365	0.535
3	6	4		EBV	478	344	0.916
3	7	4		EBV	484	330	1.899
3	1	5		CMV	468	360	-0.052
3	2	5		CMV	438	349	-0.059
3	3	5		CMV	454	344	1.844
3	4	5		CMV	455	355	1.738
3	5	5		CMV	460	339	1.194
3	6	5		CMV	467	338	0.846
3	7	5		CMV	426	336	1.371
3	1	6		EV71	2376	365	19.914
3	2	6		EV71	2405	342	7.431
3	3	6		EV71	2336	334	17.663
3	4	6		EV71	2404	339	19.221
3	5	6		EV71	2352	331	15.103
3	6	6		EV71	2479	337	11.549
3	7	6		EV71	2573	344	6.354
3	1	7		CA16	706	370	3.011
3	2	7		CA16	657	350	1.223
3	3	7		CA16	646	336	2.236
3	4	7		CA16	651	338	2.851
3	5	7		CA16	646	341	2.37
3	6	7		CA16	630	341	1.719
3	7	7		CA16	627	346	0.846
3	1	8		CB5	570	372	1.979
3	2	8		CB5	562	352	2.032
3	3	8		CB5	571	341	2.112
3	4	8		CB5	531	337	1.902
3	5	8		CB5	549	347	1.888
3	6	8		CB5	543	352	1.286
3	7	8		CB5	571	339	1.853
3	1	9		Blank	492	378	1.172
3	2	9		Blank	485	365	1.388
3	3	9		Blank	475	354	1.475
3	4	9		Blank	434	346	1.099
3	5	9		Blank	442	336	1.179
3	6	9		Blank	405	331	0.871
3	7	9		Blank	405	330	0.905
3	1	10		Zip	5709	367	64.792
3	2	10		Zip	5779	354	68.156
3	3	10		Zip	5855	336	68.462
3	4	10		Zip	5984	337	68.947
3	5	10		Zip	6215	330	58.208
3	6	10		Zip	6137	309	56.245
3	7	10		Zip	6174	306	75.145
