# Supplementary material for: Evaluation of a Viral Microarray Based on Simultaneous Extraction and Amplification of Viral Nucleotide Acid for Detecting Human Herpesviruses and Enteroviruses
Source: PLoS One. 2015 Mar 16;10(3):e0117626. doi: 10.1371/journal.pone.0117626 (PMC4361642; doi:10.1371/journal.pone.0117626)
Supplement: S1 File — (ZIP) [file pone.0117626.s001.zip › S21_Data.xls]

## Sheet: Sheet1
Block	Column	Row	Name	ID	F532 Median	B532 Median	SNR 532
5	1	1		Zip	4621	426	43.126
5	2	1		Zip	4420	426	40.741
5	3	1		Zip	4458	430	41.494
5	4	1		Zip	4350	410	25.872
5	5	1		Zip	4527	403	27.774
5	6	1		Zip	4560	395	29.391
5	7	1		Zip	4885	389	54.797
5	1	2		HSV1	565	432	2.548
5	2	2		HSV1	582	441	2.265
5	3	2		HSV1	539	444	2.348
5	4	2		HSV1	515	430	2.135
5	5	2		HSV1	521	411	2.958
5	6	2		HSV1	545	398	2.205
5	7	2		HSV1	593	385	3.103
5	1	3		HSV2	479	431	2.218
5	2	3		HSV2	400	431	2.723
5	3	3		HSV2	409	430	2.563
5	4	3		HSV2	469	429	2.886
5	5	3		HSV2	434	411	1.905
5	6	3		HSV2	409	404	2.35
5	7	3		HSV2	762	400	2.17
5	1	4		EBV	540	424	2.779
5	2	4		EBV	560	428	2.881
5	3	4		EBV	522	425	2.663
5	4	4		EBV	567	422	2.753
5	5	4		EBV	568	416	2.545
5	6	4		EBV	536	421	3.036
5	7	4		EBV	538	437	2.739
5	1	5		CMV	598	419	2.615
5	2	5		CMV	594	423	2.095
5	3	5		CMV	628	423	2.964
5	4	5		CMV	638	424	2.602
5	5	5		CMV	627	424	2.71
5	6	5		CMV	577	406	1.961
5	7	5		CMV	622	430	2.551
5	1	6		EV71	746	420	2.742
5	2	6		EV71	765	415	3.772
5	3	6		EV71	730	419	0.745
5	4	6		EV71	761	420	2.678
5	5	6		EV71	709	424	1.158
5	6	6		EV71	707	418	0.373
5	7	6		EV71	707	412	3.191
5	1	7		CA16	1716	424	4.481
5	2	7		CA16	1833	418	2.008
5	3	7		CA16	1772	413	1.096
5	4	7		CA16	1815	412	3.259
5	5	7		CA16	1813	418	2.287
5	6	7		CA16	1690	434	4.167
5	7	7		CA16	1769	422	3.128
5	1	8		CB5	7225	430	69.833
5	2	8		CB5	7415	420	18.726
5	3	8		CB5	7639	413	60.019
5	4	8		CB5	7764	410	60.864
5	5	8		CB5	7899	414	87.7
5	6	8		CB5	7731	416	70.891
5	7	8		CB5	7836	420	49.027
5	1	9		Blank	552	435	1.186
5	2	9		Blank	566	432	1.702
5	3	9		Blank	576	431	1.739
5	4	9		Blank	546	432	1.264
5	5	9		Blank	559	421	1.427
5	6	9		Blank	545	411	1.065
5	7	9		Blank	531	404	0.792
5	1	10		Zip	5235	425	47.031
5	2	10		Zip	4963	417	41.86
5	3	10		Zip	4857	415	41.283
5	4	10		Zip	5039	421	49.047
5	5	10		Zip	5288	420	45.653
5	6	10		Zip	5147	415	31.705
5	7	10		Zip	5286	398	46.415
