# Supplementary material for: Evaluation of a Viral Microarray Based on Simultaneous Extraction and Amplification of Viral Nucleotide Acid for Detecting Human Herpesviruses and Enteroviruses
Source: PLoS One. 2015 Mar 16;10(3):e0117626. doi: 10.1371/journal.pone.0117626 (PMC4361642; doi:10.1371/journal.pone.0117626)
Supplement: S1 File — (ZIP) [file pone.0117626.s001.zip › S22_Data.xls]

## Sheet: Sheet1
Block	Column	Row	Name	ID	F532 Median	B532 Median	SNR 532
7	1	1		Zip	4702	467	38.13
7	2	1		Zip	4732	480	34.126
7	3	1		Zip	4755	472	32.632
7	4	1		Zip	4708	435	39.832
7	5	1		Zip	4677	402	43.929
7	6	1		Zip	4611	383	42.352
7	7	1		Zip	4582	380	27.838
7	1	2		HSV1	701	467	2.133
7	2	2		HSV1	705	458	2.723
7	3	2		HSV1	708	446	1.858
7	4	2		HSV1	711	429	2.066
7	5	2		HSV1	682	421	2.789
7	6	2		HSV1	721	416	3.524
7	7	2		HSV1	713	413	3.473
7	1	3		HSV2	628	471	1.619
7	2	3		HSV2	638	475	1.735
7	3	3		HSV2	630	462	1.869
7	4	3		HSV2	605	444	1.688
7	5	3		HSV2	598	433	0.386
7	6	3		HSV2	613	424	0.603
7	7	3		HSV2	584	422	2.061
7	1	4		EBV	492	420	1.036
7	2	4		EBV	532	423	1.019
7	3	4		EBV	515	411	1.093
7	4	4		EBV	510	407	0.91
7	5	4		EBV	502	413	1.03
7	6	4		EBV	503	416	1.031
7	7	4		EBV	533	453	1.179
7	1	5		CMV	495	402	1.15
7	2	5		CMV	474	399	1.256
7	3	5		CMV	467	386	1.036
7	4	5		CMV	465	377	0.864
7	5	5		CMV	461	374	1.062
7	6	5		CMV	483	389	0.939
7	7	5		CMV	478	433	0.676
7	1	6		EV71	535	382	2
7	2	6		EV71	530	382	2.081
7	3	6		EV71	548	377	1.541
7	4	6		EV71	542	375	1.117
7	5	6		EV71	547	374	1.843
7	6	6		EV71	538	384	1.956
7	7	6		EV71	562	418	1.622
7	1	7		CA16	835	372	5.692
7	2	7		CA16	826	373	5.296
7	3	7		CA16	827	368	3.323
7	4	7		CA16	854	364	3.799
7	5	7		CA16	832	371	4.009
7	6	7		CA16	867	382	4.466
7	7	7		CA16	907	403	4.544
7	1	8		CB5	670	363	3.091
7	2	8		CB5	690	365	3.269
7	3	8		CB5	707	363	2.69
7	4	8		CB5	625	364	2.736
7	5	8		CB5	665	377	2.577
7	6	8		CB5	699	390	3.254
7	7	8		CB5	632	409	3.37
7	1	9		Blank	415	366	0.62
7	2	9		Blank	440	364	0.484
7	3	9		Blank	420	364	0.432
7	4	9		Blank	434	373	0.67
7	5	9		Blank	464	383	0.521
7	6	9		Blank	465	397	0.337
7	7	9		Blank	539	451	0.642
7	1	10		Zip	5380	354	57.012
7	2	10		Zip	5353	353	47.546
7	3	10		Zip	5437	360	39.163
7	4	10		Zip	5631	371	45.724
7	5	10		Zip	5775	381	50.101
7	6	10		Zip	5875	385	52.938
7	7	10		Zip	6128	432	44.84
