# Supplementary material for: Evaluation of a Viral Microarray Based on Simultaneous Extraction and Amplification of Viral Nucleotide Acid for Detecting Human Herpesviruses and Enteroviruses
Source: PLoS One. 2015 Mar 16;10(3):e0117626. doi: 10.1371/journal.pone.0117626 (PMC4361642; doi:10.1371/journal.pone.0117626)
Supplement: S1 File — (ZIP) [file pone.0117626.s001.zip › S23_Data.xls]

## Sheet: Sheet1
Block	Column	Row	Name	ID	F532 Median	B532 Median	SNR 532
9	1	1		Zip	4574	348	45.84
9	2	1		Zip	4561	347	50.176
9	3	1		Zip	4613	353	49.413
9	4	1		Zip	4674	346	51.932
9	5	1		Zip	4535	340	51.514
9	6	1		Zip	4627	337	53.859
9	7	1		Zip	4657	338	48.013
9	1	2		HSV1	560	352	2.747
9	2	2		HSV1	540	348	2.579
9	3	2		HSV1	556	357	0.258
9	4	2		HSV1	574	350	0.325
9	5	2		HSV1	538	350	2.122
9	6	2		HSV1	541	346	2.642
9	7	2		HSV1	523	339	3.367
9	1	3		HSV2	504	349	2
9	2	3		HSV2	485	335	2.314
9	3	3		HSV2	498	340	2.096
9	4	3		HSV2	478	348	2
9	5	3		HSV2	507	367	1.838
9	6	3		HSV2	504	351	1.767
9	7	3		HSV2	511	338	3
9	1	4		EBV	433	345	1.182
9	2	4		EBV	443	344	2.071
9	3	4		EBV	435	338	1.616
9	4	4		EBV	447	345	1.62
9	5	4		EBV	456	360	1.28
9	6	4		EBV	453	354	0.065
9	7	4		EBV	475	332	0.162
9	1	5		CMV	427	339	1.083
9	2	5		CMV	433	344	1.282
9	3	5		CMV	436	340	1.4
9	4	5		CMV	419	338	1.211
9	5	5		CMV	420	338	1.197
9	6	5		CMV	427	334	1.609
9	7	5		CMV	427	331	1.456
9	1	6		EV71	586	341	2.944
9	2	6		EV71	536	345	2.658
9	3	6		EV71	510	339	2.817
9	4	6		EV71	509	333	2.449
9	5	6		EV71	496	328	2.343
9	6	6		EV71	470	327	2.757
9	7	6		EV71	574	326	2.932
9	1	7		CA16	721	340	3.526
9	2	7		CA16	751	341	3.76
9	3	7		CA16	752	334	4.367
9	4	7		CA16	792	330	5.5
9	5	7		CA16	753	326	4.7
9	6	7		CA16	702	323	2.347
9	7	7		CA16	717	326	2.81
9	1	8		CB5	4533	343	57.838
9	2	8		CB5	4652	341	59.2
9	3	8		CB5	4533	333	44.222
9	4	8		CB5	4886	329	49.648
9	5	8		CB5	4081	331	56.288
9	6	8		CB5	4378	328	57.882
9	7	8		CB5	4615	327	58.71
9	1	9		Blank	434	359	1.026
9	2	9		Blank	417	346	1.083
9	3	9		Blank	408	338	0.972
9	4	9		Blank	407	337	0.88
9	5	9		Blank	420	335	1.149
9	6	9		Blank	409	335	1.055
9	7	9		Blank	406	331	1.056
9	1	10		Zip	6034	347	72.095
9	2	10		Zip	5782	336	69.569
9	3	10		Zip	5673	338	67.311
9	4	10		Zip	5416	334	59.821
9	5	10		Zip	5414	329	67.676
9	6	10		Zip	5479	331	70.884
9	7	10		Zip	5701	321	71.775
