# Supplementary material for: Evaluation of a Viral Microarray Based on Simultaneous Extraction and Amplification of Viral Nucleotide Acid for Detecting Human Herpesviruses and Enteroviruses
Source: PLoS One. 2015 Mar 16;10(3):e0117626. doi: 10.1371/journal.pone.0117626 (PMC4361642; doi:10.1371/journal.pone.0117626)
Supplement: S1 File — (ZIP) [file pone.0117626.s001.zip › S24_Data.xls]

## Sheet: Sheet1
Block	Column	Row	Name	ID	F532 Median	B532 Median	SNR 532
11	1	1		Zip	4205	377	4.257
11	2	1		Zip	4491	369	44.241
11	3	1		Zip	4578	372	42.135
11	4	1		Zip	4537	375	32.867
11	5	1		Zip	4490	365	41.75
11	6	1		Zip	4466	352	46.897
11	7	1		Zip	4405	337	49.187
11	1	2		HSV1	447	372	0.03
11	2	2		HSV1	492	387	1.321
11	3	2		HSV1	554	393	2.022
11	4	2		HSV1	485	372	1.187
11	5	2		HSV1	477	363	1.107
11	6	2		HSV1	464	349	1.671
11	7	2		HSV1	450	351	1.341
11	1	3		HSV2	474	388	0.882
11	2	3		HSV2	491	402	1.044
11	3	3		HSV2	458	398	0.682
11	4	3		HSV2	540	389	0.561
11	5	3		HSV2	451	365	0.305
11	6	3		HSV2	425	354	0.844
11	7	3		HSV2	444	382	0.647
11	1	4		EBV	468	411	0.655
11	2	4		EBV	424	421	0.033
11	3	4		EBV	526	424	0.314
11	4	4		EBV	420	371	0.563
11	5	4		EBV	426	364	0.716
11	6	4		EBV	435	411	0.324
11	7	4		EBV	525	409	1.162
11	1	5		CMV	429	446	-0.037
11	2	5		CMV	534	460	0.776
11	3	5		CMV	395	396	-0.013
11	4	5		CMV	386	380	-0.02
11	5	5		CMV	518	463	0.388
11	6	5		CMV	528	468	0.541
11	7	5		CMV	435	410	0.133
11	1	6		EV71	614	467	1.476
11	2	6		EV71	511	407	0.969
11	3	6		EV71	491	400	0.86
11	4	6		EV71	718	495	1.952
11	5	6		EV71	612	485	0.817
11	6	6		EV71	551	459	0.558
11	7	6		EV71	635	435	1.558
11	1	7		CA16	879	416	3.962
11	2	7		CA16	872	406	4.147
11	3	7		CA16	1116	496	5.093
11	4	7		CA16	1007	512	4.343
11	5	7		CA16	1053	466	4.805
11	6	7		CA16	994	456	4.478
11	7	7		CA16	881	393	1.451
11	1	8		CB5	721	412	2.768
11	2	8		CB5	931	502	3.363
11	3	8		CB5	893	541	3.073
11	4	8		CB5	938	492	4.084
11	5	8		CB5	816	436	0.755
11	6	8		CB5	750	382	0.757
11	7	8		CB5	747	358	4.191
11	1	9		Blank	565	512	0.298
11	2	9		Blank	610	544	0.548
11	3	9		Blank	492	476	0.063
11	4	9		Blank	431	408	0.27
11	5	9		Blank	411	390	0.293
11	6	9		Blank	405	370	0.342
11	7	9		Blank	374	366	0.185
11	1	10		Zip	5893	520	38.169
11	2	10		Zip	5794	439	45.071
11	3	10		Zip	5659	392	54.926
11	4	10		Zip	5724	389	54.074
11	5	10		Zip	5678	387	60.193
11	6	10		Zip	5657	378	63.557
11	7	10		Zip	5899	372	25.799
