# Supplementary material for: Evaluation of a Viral Microarray Based on Simultaneous Extraction and Amplification of Viral Nucleotide Acid for Detecting Human Herpesviruses and Enteroviruses
Source: PLoS One. 2015 Mar 16;10(3):e0117626. doi: 10.1371/journal.pone.0117626 (PMC4361642; doi:10.1371/journal.pone.0117626)
Supplement: S1 File — (ZIP) [file pone.0117626.s001.zip › S25_Data.xls]

## Sheet: Sheet1
Block	Column	Row	Name	ID	F532 Median	B532 Median	SNR 532
2	1	1		Zip	6309	412	58.742
2	2	1		Zip	6248	407	47.369
2	3	1		Zip	6108	392	44.752
2	4	1		Zip	6213	384	35.597
2	5	1		Zip	5883	382	22.053
2	6	1		Zip	6084	382	60.923
2	7	1		Zip	6167	385	68.13
2	1	2		HSV1	531	403	2.538
2	2	2		HSV1	585	398	3.034
2	3	2		HSV1	595	385	2.241
2	4	2		HSV1	600	383	2.642
2	5	2		HSV1	598	379	2.362
2	6	2		HSV1	577	384	2.713
2	7	2		HSV1	574	390	2.474
2	1	3		HSV2	603	394	2.699
2	2	3		HSV2	560	389	2.132
2	3	3		HSV2	534	378	2.473
2	4	3		HSV2	586	377	2.896
2	5	3		HSV2	456	385	2.607
2	6	3		HSV2	500	390	2.023
2	7	3		HSV2	438	394	1.981
2	1	4		EBV	354	388	2.728
2	2	4		EBV	401	375	2.309
2	3	4		EBV	345	373	2.644
2	4	4		EBV	344	378	2.537
2	5	4		EBV	375	379	2.791
2	6	4		EBV	386	381	2.467
2	7	4		EBV	380	378	2.642
2	1	5		CMV	339	380	2.867
2	2	5		CMV	348	376	2.551
2	3	5		CMV	315	376	1.926
2	4	5		CMV	312	381	1.494
2	5	5		CMV	299	376	1.305
2	6	5		CMV	288	378	1.438
2	7	5		CMV	310	384	1.128
2	1	6		EV71	3584	378	31.729
2	2	6		EV71	3606	378	33.4
2	3	6		EV71	3318	380	24.232
2	4	6		EV71	3693	375	23.044
2	5	6		EV71	3810	376	36.797
2	6	6		EV71	3881	371	34.392
2	7	6		EV71	3986	380	8.13
2	1	7		CA16	513	370	2.247
2	2	7		CA16	493	371	2.73
2	3	7		CA16	412	381	2.976
2	4	7		CA16	423	375	2.837
2	5	7		CA16	435	379	2.75
2	6	7		CA16	425	376	2.564
2	7	7		CA16	416	376	2.25
2	1	8		CB5	414	383	2.463
2	2	8		CB5	398	386	1.912
2	3	8		CB5	392	388	2.817
2	4	8		CB5	473	389	2.667
2	5	8		CB5	431	383	1
2	6	8		CB5	414	381	2.205
2	7	8		CB5	329	380	2.291
2	1	9		Blank	480	382	1.286
2	2	9		Blank	501	390	1.118
2	3	9		Blank	507	398	0.937
2	4	9		Blank	488	400	0.903
2	5	9		Blank	482	394	0.228
2	6	9		Blank	495	388	1.382
2	7	9		Blank	471	388	0.886
2	1	10		Zip	6185	373	73.468
2	2	10		Zip	6054	384	68.571
2	3	10		Zip	6119	381	63.488
2	4	10		Zip	6221	380	71.91
2	5	10		Zip	6172	383	62.35
2	6	10		Zip	6259	378	20.903
2	7	10		Zip	6540	371	24.218
