# Supplementary material for: Evaluation of a Viral Microarray Based on Simultaneous Extraction and Amplification of Viral Nucleotide Acid for Detecting Human Herpesviruses and Enteroviruses
Source: PLoS One. 2015 Mar 16;10(3):e0117626. doi: 10.1371/journal.pone.0117626 (PMC4361642; doi:10.1371/journal.pone.0117626)
Supplement: S1 File — (ZIP) [file pone.0117626.s001.zip › S26_Data.xls]

## Sheet: Sheet1
Block	Column	Row	Name	ID	F532 Median	B532 Median	SNR 532
4	1	1		Zip	5522	345	59.234
4	2	1		Zip	5526	344	61
4	3	1		Zip	5452	338	57.935
4	4	1		Zip	5401	338	55.25
4	5	1		Zip	5535	338	58.782
4	6	1		Zip	5384	334	60.92
4	7	1		Zip	5433	334	56.15
4	1	2		HSV1	544	345	2.354
4	2	2		HSV1	519	340	2.618
4	3	2		HSV1	540	335	2.976
4	4	2		HSV1	490	334	2.88
4	5	2		HSV1	465	336	2.149
4	6	2		HSV1	467	338	2.494
4	7	2		HSV1	428	338	2.537
4	1	3		HSV2	395	342	2.709
4	2	3		HSV2	401	342	2.989
4	3	3		HSV2	402	337	2.133
4	4	3		HSV2	388	340	2.027
4	5	3		HSV2	411	342	2.295
4	6	3		HSV2	413	340	2.608
4	7	3		HSV2	404	338	2.22
4	1	4		EBV	589	339	2.035
4	2	4		EBV	590	339	2.338
4	3	4		EBV	573	339	2.506
4	4	4		EBV	560	342	2
4	5	4		EBV	559	336	1.802
4	6	4		EBV	576	338	2.235
4	7	4		EBV	571	339	2.205
4	1	5		CMV	551	334	2.903
4	2	5		CMV	546	331	2.075
4	3	5		CMV	531	331	2.614
4	4	5		CMV	557	331	2.875
4	5	5		CMV	554	336	1.454
4	6	5		CMV	546	337	2.81
4	7	5		CMV	532	336	2.632
4	1	6		EV71	3655	336	27.899
4	2	6		EV71	3656	333	35.744
4	3	6		EV71	3387	333	31.345
4	4	6		EV71	3648	327	29.99
4	5	6		EV71	3735	331	38.961
4	6	6		EV71	3686	331	38.231
4	7	6		EV71	3753	335	34.795
4	1	7		CA16	507	342	2.543
4	2	7		CA16	576	342	2.627
4	3	7		CA16	577	337	2.381
4	4	7		CA16	586	338	2.691
4	5	7		CA16	566	340	2.802
4	6	7		CA16	550	337	2.986
4	7	7		CA16	512	340	2.047
4	1	8		CB5	493	351	2.789
4	2	8		CB5	492	351	1.952
4	3	8		CB5	505	354	2.107
4	4	8		CB5	510	354	2.202
4	5	8		CB5	500	350	2.62
4	6	8		CB5	487	345	1.952
4	7	8		CB5	458	344	2.257
4	1	9		Blank	502	359	1.802
4	2	9		Blank	507	361	1.75
4	3	9		Blank	506	365	0.58
4	4	9		Blank	488	359	0.969
4	5	9		Blank	465	365	1.181
4	6	9		Blank	466	355	1.238
4	7	9		Blank	467	353	1.367
4	1	10		Zip	6634	349	71.732
4	2	10		Zip	6485	347	56.72
4	3	10		Zip	6363	350	24.794
4	4	10		Zip	6402	344	44.195
4	5	10		Zip	6445	350	72.584
4	6	10		Zip	6477	350	73.795
4	7	10		Zip	6335	349	74.4
