# Supplementary material for: Evaluation of a Viral Microarray Based on Simultaneous Extraction and Amplification of Viral Nucleotide Acid for Detecting Human Herpesviruses and Enteroviruses
Source: PLoS One. 2015 Mar 16;10(3):e0117626. doi: 10.1371/journal.pone.0117626 (PMC4361642; doi:10.1371/journal.pone.0117626)
Supplement: S1 File — (ZIP) [file pone.0117626.s001.zip › S27_Data.xls]

## Sheet: Sheet1
Block	Column	Row	Name	ID	F532 Median	B532 Median	SNR 532
6	1	1		Zip	5962	399	51.379
6	2	1		Zip	5777	394	57.265
6	3	1		Zip	5842	379	61.184
6	4	1		Zip	5989	371	57.687
6	5	1		Zip	5940	360	62.506
6	6	1		Zip	5877	359	49.786
6	7	1		Zip	5954	363	61.506
6	1	2		HSV1	1479	389	13.658
6	2	2		HSV1	1495	381	12.785
6	3	2		HSV1	1458	384	11.843
6	4	2		HSV1	1512	385	11.267
6	5	2		HSV1	1353	379	9.849
6	6	2		HSV1	1363	375	7.917
6	7	2		HSV1	1348	366	8.246
6	1	3		HSV2	584	386	3.421
6	2	3		HSV2	543	370	2.241
6	3	3		HSV2	533	361	1.313
6	4	3		HSV2	494	383	2.51
6	5	3		HSV2	504	378	2.92
6	6	3		HSV2	497	372	3.038
6	7	3		HSV2	495	371	0.973
6	1	4		EBV	559	386	3.267
6	2	4		EBV	565	370	3.086
6	3	4		EBV	565	368	1.485
6	4	4		EBV	536	378	2.534
6	5	4		EBV	575	367	2.857
6	6	4		EBV	542	360	3.633
6	7	4		EBV	503	354	2.816
6	1	5		CMV	524	388	3.169
6	2	5		CMV	592	375	3.048
6	3	5		CMV	591	368	2.756
6	4	5		CMV	595	369	2.916
6	5	5		CMV	566	366	2.663
6	6	5		CMV	573	358	3.224
6	7	5		CMV	518	353	3.558
6	1	6		EV71	502	385	2.791
6	2	6		EV71	504	377	2.533
6	3	6		EV71	499	369	2.876
6	4	6		EV71	502	366	2.868
6	5	6		EV71	489	362	2.757
6	6	6		EV71	472	361	2.167
6	7	6		EV71	467	357	2.177
6	1	7		CA16	886	377	3.396
6	2	7		CA16	878	377	2.131
6	3	7		CA16	900	370	1.48
6	4	7		CA16	906	364	2.05
6	5	7		CA16	885	364	2.671
6	6	7		CA16	806	359	2.115
6	7	7		CA16	886	364	2.691
6	1	8		CB5	774	381	2.827
6	2	8		CB5	784	378	2.685
6	3	8		CB5	812	385	2.647
6	4	8		CB5	795	380	1.774
6	5	8		CB5	791	373	2.115
6	6	8		CB5	775	366	2.197
6	7	8		CB5	771	364	2.206
6	1	9		Blank	537	390	1.533
6	2	9		Blank	473	388	0.967
6	3	9		Blank	491	391	1.157
6	4	9		Blank	464	396	0.65
6	5	9		Blank	462	394	0.697
6	6	9		Blank	458	384	1
6	7	9		Blank	495	372	1.438
6	1	10		Zip	6076	373	63.916
6	2	10		Zip	5967	374	54.206
6	3	10		Zip	6058	372	64.476
6	4	10		Zip	5984	370	59.614
6	5	10		Zip	5776	371	65.364
6	6	10		Zip	5593	369	62.423
6	7	10		Zip	5784	378	38.937
