# Supplementary material for: Evaluation of a Viral Microarray Based on Simultaneous Extraction and Amplification of Viral Nucleotide Acid for Detecting Human Herpesviruses and Enteroviruses
Source: PLoS One. 2015 Mar 16;10(3):e0117626. doi: 10.1371/journal.pone.0117626 (PMC4361642; doi:10.1371/journal.pone.0117626)
Supplement: S1 File — (ZIP) [file pone.0117626.s001.zip › S28_Data.xls]

## Sheet: Sheet1
Block	Column	Row	Name	ID	F532 Median	B532 Median	SNR 532
8	1	1		Zip	5717	342	62.693
8	2	1		Zip	5682	339	7.95
8	3	1		Zip	5640	326	60.455
8	4	1		Zip	5827	333	62.286
8	5	1		Zip	5885	334	69.293
8	6	1		Zip	5977	358	61.38
8	7	1		Zip	6024	383	57.391
8	1	2		HSV1	528	337	2.131
8	2	2		HSV1	497	329	1
8	3	2		HSV1	536	328	2.744
8	4	2		HSV1	548	329	3.037
8	5	2		HSV1	519	325	3.041
8	6	2		HSV1	525	368	2.369
8	7	2		HSV1	490	395	2.281
8	1	3		HSV2	376	328	2.494
8	2	3		HSV2	386	322	2.74
8	3	3		HSV2	377	331	2.304
8	4	3		HSV2	411	340	2.469
8	5	3		HSV2	438	360	2.372
8	6	3		HSV2	430	384	2.525
8	7	3		HSV2	371	379	2.864
8	1	4		EBV	304	326	1.267
8	2	4		EBV	332	339	1.039
8	3	4		EBV	398	357	2.363
8	4	4		EBV	374	362	1.385
8	5	4		EBV	352	366	1.33
8	6	4		EBV	311	351	1.388
8	7	4		EBV	338	341	1.638
8	1	5		CMV	466	335	2.117
8	2	5		CMV	492	335	1.737
8	3	5		CMV	473	340	2.296
8	4	5		CMV	497	343	1.492
8	5	5		CMV	494	348	2.15
8	6	5		CMV	487	341	2.2
8	7	5		CMV	465	338	2.244
8	1	6		EV71	3006	357	5.673
8	2	6		EV71	3218	362	29.494
8	3	6		EV71	3182	358	19.953
8	4	6		EV71	3224	356	22.664
8	5	6		EV71	3268	360	28.782
8	6	6		EV71	3331	355	32.797
8	7	6		EV71	3375	341	22.522
8	1	7		CA16	731	350	3.449
8	2	7		CA16	661	339	3.33
8	3	7		CA16	679	337	2.43
8	4	7		CA16	691	333	2.925
8	5	7		CA16	719	337	2.922
8	6	7		CA16	737	347	2.027
8	7	7		CA16	744	354	2.965
8	1	8		CB5	542	334	2.402
8	2	8		CB5	529	332	2.439
8	3	8		CB5	540	327	2.882
8	4	8		CB5	576	323	3.836
8	5	8		CB5	581	320	3.062
8	6	8		CB5	568	329	2.747
8	7	8		CB5	570	333	3.089
8	1	9		Blank	301	331	0.827
8	2	9		Blank	335	322	1.288
8	3	9		Blank	315	312	0.811
8	4	9		Blank	326	311	0.99
8	5	9		Blank	310	307	1.225
8	6	9		Blank	303	309	1.26
8	7	9		Blank	314	310	1.088
8	1	10		Zip	7028	312	82.707
8	2	10		Zip	6802	309	78.13
8	3	10		Zip	7016	303	63.463
8	4	10		Zip	7022	294	67.833
8	5	10		Zip	7240	287	86.052
8	6	10		Zip	7310	289	84.385
8	7	10		Zip	7284	307	65.27
