# Supplementary material for: Evaluation of a Viral Microarray Based on Simultaneous Extraction and Amplification of Viral Nucleotide Acid for Detecting Human Herpesviruses and Enteroviruses
Source: PLoS One. 2015 Mar 16;10(3):e0117626. doi: 10.1371/journal.pone.0117626 (PMC4361642; doi:10.1371/journal.pone.0117626)
Supplement: S1 File — (ZIP) [file pone.0117626.s001.zip › S29_Data.xls]

## Sheet: Sheet1
Block	Column	Row	Name	ID	F532 Median	B532 Median	SNR 532
10	1	1		Zip	4242	427	23.833
10	2	1		Zip	4225	387	38.011
10	3	1		Zip	4306	367	43.413
10	4	1		Zip	4359	373	47.787
10	5	1		Zip	4193	382	42.263
10	6	1		Zip	4220	387	40.783
10	7	1		Zip	4191	380	28.37
10	1	2		HSV1	676	394	3.687
10	2	2		HSV1	676	380	2.467
10	3	2		HSV1	636	383	3.073
10	4	2		HSV1	626	396	2.538
10	5	2		HSV1	619	402	2.241
10	6	2		HSV1	618	397	2.101
10	7	2		HSV1	637	375	2.95
10	1	3		HSV2	553	392	1.452
10	2	3		HSV2	550	393	1.363
10	3	3		HSV2	536	387	1.8
10	4	3		HSV2	546	394	1.653
10	5	3		HSV2	582	424	1.835
10	6	3		HSV2	572	424	1.49
10	7	3		HSV2	528	386	2.346
10	1	4		EBV	512	394	1.42
10	2	4		EBV	484	386	1.161
10	3	4		EBV	469	373	1.133
10	4	4		EBV	500	398	1.1
10	5	4		EBV	518	419	1.121
10	6	4		EBV	475	411	0.736
10	7	4		EBV	474	384	1.333
10	1	5		CMV	499	422	0.788
10	2	5		CMV	478	387	0.881
10	3	5		CMV	470	373	1.207
10	4	5		CMV	497	396	1.271
10	5	5		CMV	502	416	1.247
10	6	5		CMV	491	410	1.135
10	7	5		CMV	454	371	1.16
10	1	6		EV71	2795	437	14.341
10	2	6		EV71	2794	417	17.593
10	3	6		EV71	2551	393	18.764
10	4	6		EV71	2865	398	23.456
10	5	6		EV71	2907	422	21.574
10	6	6		EV71	2845	412	7.943
10	7	6		EV71	2893	368	8.101
10	1	7		CA16	684	447	1.923
10	2	7		CA16	727	435	3.266
10	3	7		CA16	659	387	2.514
10	4	7		CA16	690	397	2.514
10	5	7		CA16	420	435	-0.28
10	6	7		CA16	698	404	3.067
10	7	7		CA16	656	364	3.023
10	1	8		CB5	555	412	1.183
10	2	8		CB5	549	408	0.454
10	3	8		CB5	561	400	1.187
10	4	8		CB5	529	407	0.824
10	5	8		CB5	578	428	1.313
10	6	8		CB5	544	403	1.473
10	7	8		CB5	522	371	1.765
10	1	9		Blank	413	382	0.341
10	2	9		Blank	462	385	0.191
10	3	9		Blank	464	399	0.5
10	4	9		Blank	497	424	0.68
10	5	9		Blank	516	442	0.747
10	6	9		Blank	467	410	0.574
10	7	9		Blank	468	388	0.839
10	1	10		Zip	5374	371	42.959
10	2	10		Zip	5333	373	51.225
10	3	10		Zip	5233	376	47.479
10	4	10		Zip	5364	395	49.143
10	5	10		Zip	5419	416	34.623
10	6	10		Zip	5396	392	52.872
10	7	10		Zip	5223	392	49.675
