# Supplementary material for: Evaluation of a Viral Microarray Based on Simultaneous Extraction and Amplification of Viral Nucleotide Acid for Detecting Human Herpesviruses and Enteroviruses
Source: PLoS One. 2015 Mar 16;10(3):e0117626. doi: 10.1371/journal.pone.0117626 (PMC4361642; doi:10.1371/journal.pone.0117626)
Supplement: S1 File — (ZIP) [file pone.0117626.s001.zip › S30_Data.xls]

## Sheet: Sheet1
Block	Column	Row	Name	ID	F532 Median	F532 SD	B532 Median	B532 SD	SNR 532
12	1	1		Zip	4360	1632	334	74	45.095
12	2	1		Zip	4492	1485	331	79	45.646
12	3	1		Zip	4516	1647	335	80	44.088
12	4	1		Zip	4624	1678	343	80	44.263
12	5	1		Zip	4546	1624	338	75	47.707
12	6	1		Zip	4588	1415	357	88	42.352
12	7	1		Zip	4662	1506	368	88	42.341
12	1	2		HSV1	490	196	342	87	1.92
12	2	2		HSV1	526	247	346	79	2.57
12	3	2		HSV1	579	165	401	107	1.748
12	4	2		HSV1	553	320	404	109	1.817
12	5	2		HSV1	591	213	400	97	1.928
12	6	2		HSV1	551	216	377	97	1.907
12	7	2		HSV1	475	143	332	96	1.458
12	1	3		HSV2	467	159	356	89	1.494
12	2	3		HSV2	517	135	426	139	0.59
12	3	3		HSV2	652	192	487	124	1.161
12	4	3		HSV2	579	152	421	105	1.467
12	5	3		HSV2	508	118	390	90	1.322
12	6	3		HSV2	421	115	325	79	1.367
12	7	3		HSV2	400	153	314	77	1.481
12	1	4		EBV	437	118	398	101	0.396
12	2	4		EBV	694	180	506	130	1.546
12	3	4		EBV	557	214	437	124	1.081
12	4	4		EBV	477	127	392	92	0.87
12	5	4		EBV	405	103	342	77	0.896
12	6	4		EBV	390	95	313	75	0.973
12	7	4		EBV	380	133	315	75	1.013
12	1	5		CMV	522	115	469	137	0.336
12	2	5		CMV	508	125	526	136	-0.14
12	3	5		CMV	476	100	440	120	0.275
12	4	5		CMV	455	90	377	99	0.697
12	5	5		CMV	378	89	326	97	0.557
12	6	5		CMV	384	88	311	91	0.725
12	7	5		CMV	375	96	318	72	0.903
12	1	6		EV71	2546	1146	490	377	3.679
12	2	6		EV71	2576	1175	473	361	4.03
12	3	6		EV71	2647	1176	428	342	4.567
12	4	6		EV71	2638	1215	353	373	4.255
12	5	6		EV71	2449	1138	330	351	4.211
12	6	6		EV71	2499	1193	319	327	4.648
12	7	6		EV71	2521	1135	330	170	9.359
12	1	7		CA16	722	155	496	159	1.377
12	2	7		CA16	686	164	474	140	1.407
12	3	7		CA16	608	136	391	137	1.409
12	4	7		CA16	555	148	338	84	2.417
12	5	7		CA16	549	128	331	80	2.538
12	6	7		CA16	548	145	329	84	2.321
12	7	7		CA16	559	161	344	98	2.082
12	1	8		CB5	549	94	492	106	0.453
12	2	8		CB5	511	104	450	113	0.549
12	3	8		CB5	451	98	367	109	0.706
12	4	8		CB5	439	99	339	85	1.082
12	5	8		CB5	430	89	336	93	0.903
12	6	8		CB5	407	89	340	95	0.716
12	7	8		CB5	413	88	345	106	0.642
12	1	9		Blank	501	99	491	112	0.054
12	2	9		Blank	442	87	415	96	0.229
12	3	9		Blank	398	78	362	97	0.33
12	4	9		Blank	423	197	352	78	0.923
12	5	9		Blank	379	81	350	138	0.174
12	6	9		Blank	403	81	351	127	0.37
12	7	9		Blank	380	77	350	83	0.373
12	1	10		Zip	6219	1732	459	453	11.433
12	2	10		Zip	5857	1866	384	449	10.621
12	3	10		Zip	5788	1102	356	98	53.173
12	4	10		Zip	5618	938	352	79	64.734
12	5	10		Zip	5648	1167	346	85	58.494
12	6	10		Zip	5644	1488	347	88	55.284
12	7	10		Zip	5841	1429	346	96	53.354
