# Supplementary material for: Evaluation of a Viral Microarray Based on Simultaneous Extraction and Amplification of Viral Nucleotide Acid for Detecting Human Herpesviruses and Enteroviruses
Source: PLoS One. 2015 Mar 16;10(3):e0117626. doi: 10.1371/journal.pone.0117626 (PMC4361642; doi:10.1371/journal.pone.0117626)
Supplement: S1 File — (ZIP) [file pone.0117626.s001.zip › S31_Data.xls]

## Sheet: Sheet1
Block	Column	Row	Name	ID	F532 Median	B532 Median	SNR 532
1	1	1		Zip	4505	315	57.884
1	2	1		Zip	4200	307	47.944
1	3	1		Zip	4283	311	46.987
1	4	1		Zip	4232	317	51.588
1	5	1		Zip	4345	317	47.205
1	6	1		Zip	4596	324	42.978
1	7	1		Zip	4651	331	47.12
1	1	2		HSV1	287	307	-0.333
1	2	2		HSV1	282	303	-0.279
1	3	2		HSV1	284	305	-0.279
1	4	2		HSV1	287	308	-0.123
1	5	2		HSV1	274	311	-0.402
1	6	2		HSV1	288	317	-0.407
1	7	2		HSV1	309	323	-0.333
1	1	3		HSV2	263	303	-0.514
1	2	3		HSV2	275	301	-0.311
1	3	3		HSV2	267	301	-0.52
1	4	3		HSV2	281	308	-0.461
1	5	3		HSV2	275	311	-0.594
1	6	3		HSV2	257	315	-0.639
1	7	3		HSV2	290	314	-0.355
1	1	4		EBV	284	305	-0.319
1	2	4		EBV	271	296	-0.321
1	3	4		EBV	262	302	-0.47
1	4	4		EBV	252	308	-0.568
1	5	4		EBV	247	310	-0.725
1	6	4		EBV	248	312	-0.508
1	7	4		EBV	255	310	-0.675
1	1	5		CMV	258	314	-0.675
1	2	5		CMV	263	300	-0.481
1	3	5		CMV	246	297	-0.707
1	4	5		CMV	246	305	-0.792
1	5	5		CMV	255	307	-0.667
1	6	5		CMV	237	308	-1
1	7	5		CMV	245	307	-0.887
1	1	6		EV71	1673	326	15.797
1	2	6		EV71	1698	315	13.468
1	3	6		EV71	1738	308	13.676
1	4	6		EV71	1730	304	16.793
1	5	6		EV71	1741	308	15.768
1	6	6		EV71	1794	304	17.125
1	7	6		EV71	1842	305	21.672
1	1	7		CA16	434	343	0.081
1	2	7		CA16	379	324	0.062
1	3	7		CA16	381	313	0.813
1	4	7		CA16	383	319	0.737
1	5	7		CA16	360	311	0.763
1	6	7		CA16	358	300	0.851
1	7	7		CA16	371	299	0.971
1	1	8		CB5	329	338	-0.042
1	2	8		CB5	285	324	-0.059
1	3	8		CB5	271	316	-0.466
1	4	8		CB5	296	322	-0.321
1	5	8		CB5	280	321	-0.7
1	6	8		CB5	277	311	-0.426
1	7	8		CB5	268	301	-0.479
1	1	9		Blank	324	338	-0.057
1	2	9		Blank	300	328	-0.353
1	3	9		Blank	315	326	-0.071
1	4	9		Blank	289	314	-0.319
1	5	9		Blank	291	318	-0.455
1	6	9		Blank	300	312	-0.018
1	7	9		Blank	283	309	-0.052
1	1	10		Zip	4603	339	6.738
1	2	10		Zip	4916	340	10.862
1	3	10		Zip	4686	343	6.66
1	4	10		Zip	4733	332	47.213
1	5	10		Zip	4601	322	39.787
1	6	10		Zip	4693	314	4.987
1	7	10		Zip	4677	310	3.917
