# Supplementary material for: Evaluation of a Viral Microarray Based on Simultaneous Extraction and Amplification of Viral Nucleotide Acid for Detecting Human Herpesviruses and Enteroviruses
Source: PLoS One. 2015 Mar 16;10(3):e0117626. doi: 10.1371/journal.pone.0117626 (PMC4361642; doi:10.1371/journal.pone.0117626)
Supplement: S1 File — (ZIP) [file pone.0117626.s001.zip › S32_Data.xls]

## Sheet: Sheet1
Block	Column	Row	Name	ID	F532 Median	B532 Median	SNR 532
3	1	1		Zip	5015	313	42.6
3	2	1		Zip	4615	307	52.821
3	3	1		Zip	4423	302	44.404
3	4	1		Zip	4326	298	49.368
3	5	1		Zip	4436	294	47.654
3	6	1		Zip	4616	291	55.892
3	7	1		Zip	4926	296	46.809
3	1	2		HSV1	289	303	0.009
3	2	2		HSV1	283	303	-0.2
3	3	2		HSV1	272	296	-0.329
3	4	2		HSV1	276	293	-0.296
3	5	2		HSV1	286	290	-0.169
3	6	2		HSV1	278	292	-0.303
3	7	2		HSV1	270	294	-0.284
3	1	3		HSV2	289	299	-0.124
3	2	3		HSV2	279	292	-0.165
3	3	3		HSV2	278	296	-0.247
3	4	3		HSV2	283	290	-0.119
3	5	3		HSV2	266	293	-0.211
3	6	3		HSV2	261	298	-0.41
3	7	3		HSV2	274	298	-0.32
3	1	4		EBV	262	293	-0.346
3	2	4		EBV	267	291	-0.402
3	3	4		EBV	260	285	-0.38
3	4	4		EBV	262	289	-0.347
3	5	4		EBV	262	295	-0.141
3	6	4		EBV	271	296	-0.241
3	7	4		EBV	271	296	-0.333
3	1	5		CMV	252	283	-0.408
3	2	5		CMV	250	288	-0.562
3	3	5		CMV	257	284	-0.237
3	4	5		CMV	246	285	-0.5
3	5	5		CMV	254	289	-0.188
3	6	5		CMV	282	297	-0.329
3	7	5		CMV	285	297	-0.287
3	1	6		EV71	283	288	-0.048
3	2	6		EV71	291	286	0.188
3	3	6		EV71	290	283	0.082
3	4	6		EV71	303	290	0.152
3	5	6		EV71	292	296	0
3	6	6		EV71	301	297	0.068
3	7	6		EV71	321	299	0.146
3	1	7		CA16	548	295	1.98
3	2	7		CA16	529	286	2.385
3	3	7		CA16	562	284	3.26
3	4	7		CA16	533	296	3.026
3	5	7		CA16	533	298	2.46
3	6	7		CA16	557	306	1.214
3	7	7		CA16	560	305	1.093
3	1	8		CB5	411	300	0.323
3	2	8		CB5	412	292	1.165
3	3	8		CB5	404	288	1.405
3	4	8		CB5	409	294	1.263
3	5	8		CB5	411	302	1.141
3	6	8		CB5	431	308	1.422
3	7	8		CB5	465	314	1.2
3	1	9		Blank	292	295	-0.032
3	2	9		Blank	282	286	-0.013
3	3	9		Blank	293	293	-0.039
3	4	9		Blank	294	303	-0.093
3	5	9		Blank	295	305	-0.128
3	6	9		Blank	293	310	-0.213
3	7	9		Blank	309	315	-0.109
3	1	10		Zip	5193	298	58.724
3	2	10		Zip	5208	285	60.653
3	3	10		Zip	5267	294	70.618
3	4	10		Zip	5330	305	32.542
3	5	10		Zip	5365	309	60.48
3	6	10		Zip	5330	313	68.535
3	7	10		Zip	5198	315	61.461
