# Supplementary material for: Evaluation of a Viral Microarray Based on Simultaneous Extraction and Amplification of Viral Nucleotide Acid for Detecting Human Herpesviruses and Enteroviruses
Source: PLoS One. 2015 Mar 16;10(3):e0117626. doi: 10.1371/journal.pone.0117626 (PMC4361642; doi:10.1371/journal.pone.0117626)
Supplement: S1 File — (ZIP) [file pone.0117626.s001.zip › S33_Data.xls]

## Sheet: Sheet1
Block	Column	Row	Name	ID	F532 Median	B532 Median	SNR 532
5	1	1		Zip	4342	261	34.283
5	2	1		Zip	4174	268	46.821
5	3	1		Zip	4383	262	53.907
5	4	1		Zip	4502	257	56.903
5	5	1		Zip	4553	265	57.352
5	6	1		Zip	4798	266	45.227
5	7	1		Zip	5052	269	71.984
5	1	2		HSV1	257	262	-0.066
5	2	2		HSV1	256	266	-0.12
5	3	2		HSV1	257	260	-0.053
5	4	2		HSV1	258	262	-0.063
5	5	2		HSV1	275	264	0.094
5	6	2		HSV1	271	269	0.059
5	7	2		HSV1	283	276	0.119
5	1	3		HSV2	263	262	0
5	2	3		HSV2	263	262	0.008
5	3	3		HSV2	275	270	-0.042
5	4	3		HSV2	277	276	-0.029
5	5	3		HSV2	282	271	0.197
5	6	3		HSV2	265	274	-0.133
5	7	3		HSV2	283	274	0.064
5	1	4		EBV	256	265	-0.121
5	2	4		EBV	255	263	-0.079
5	3	4		EBV	254	269	-0.254
5	4	4		EBV	249	274	-0.354
5	5	4		EBV	265	271	-0.062
5	6	4		EBV	258	273	-0.194
5	7	4		EBV	269	275	-0.104
5	1	5		CMV	242	269	-0.435
5	2	5		CMV	244	269	-0.437
5	3	5		CMV	245	269	-0.371
5	4	5		CMV	246	271	-0.426
5	5	5		CMV	243	271	-0.203
5	6	5		CMV	243	269	-0.185
5	7	5		CMV	247	277	-0.314
5	1	6		EV71	297	272	0.516
5	2	6		EV71	296	276	0.099
5	3	6		EV71	297	276	0.222
5	4	6		EV71	304	278	0.4
5	5	6		EV71	317	279	0.585
5	6	6		EV71	300	279	0.286
5	7	6		EV71	320	280	0.721
5	1	7		CA16	535	277	2.908
5	2	7		CA16	559	283	1.618
5	3	7		CA16	534	280	2.521
5	4	7		CA16	512	286	2.859
5	5	7		CA16	559	288	3.014
5	6	7		CA16	566	285	3.32
5	7	7		CA16	578	287	2.906
5	1	8		CB5	478	279	2.075
5	2	8		CB5	482	286	2.158
5	3	8		CB5	471	288	2.2
5	4	8		CB5	497	289	3
5	5	8		CB5	506	293	2.699
5	6	8		CB5	483	294	2.582
5	7	8		CB5	537	293	3.303
5	1	9		Blank	285	285	-0.028
5	2	9		Blank	267	285	-0.254
5	3	9		Blank	280	285	0.024
5	4	9		Blank	262	286	-0.308
5	5	9		Blank	284	288	-0.051
5	6	9		Blank	284	291	-0.175
5	7	9		Blank	281	293	-0.098
5	1	10		Zip	5569	293	72.167
5	2	10		Zip	5725	291	8.077
5	3	10		Zip	5454	289	7.468
5	4	10		Zip	5636	288	74.797
5	5	10		Zip	5412	290	19.441
5	6	10		Zip	5907	288	61.333
5	7	10		Zip	5684	296	78.03
