# Supplementary material for: Evaluation of a Viral Microarray Based on Simultaneous Extraction and Amplification of Viral Nucleotide Acid for Detecting Human Herpesviruses and Enteroviruses
Source: PLoS One. 2015 Mar 16;10(3):e0117626. doi: 10.1371/journal.pone.0117626 (PMC4361642; doi:10.1371/journal.pone.0117626)
Supplement: S1 File — (ZIP) [file pone.0117626.s001.zip › S34_Data.xls]

## Sheet: Sheet1
Block	Column	Row	Name	ID	F532 Median	B532 Median	SNR 532
10	1	1		Zip	9480	356	114.878
10	2	1		Zip	9381	336	93.402
10	3	1		Zip	9211	323	97.859
10	4	1		Zip	9229	321	123.029
10	5	1		Zip	9194	330	115.29
10	6	1		Zip	9157	338	107.986
10	7	1		Zip	9108	337	15.725
10	1	2		HSV1	542	350	2.164
10	2	2		HSV1	534	333	2.156
10	3	2		HSV1	525	321	2.382
10	4	2		HSV1	509	324	2.935
10	5	2		HSV1	500	336	2.09
10	6	2		HSV1	491	336	2.382
10	7	2		HSV1	437	332	2.583
10	1	3		HSV2	395	342	2.123
10	2	3		HSV2	375	325	2.457
10	3	3		HSV2	388	327	0.285
10	4	3		HSV2	404	340	2.329
10	5	3		HSV2	396	337	2.123
10	6	3		HSV2	372	341	2.227
10	7	3		HSV2	328	330	2.986
10	1	4		EBV	677	345	3.493
10	2	4		EBV	637	329	3.514
10	3	4		EBV	635	332	2.195
10	4	4		EBV	661	338	3.577
10	5	4		EBV	677	337	3.696
10	6	4		EBV	623	335	3.333
10	7	4		EBV	614	332	3.972
10	1	5		CMV	585	349	2.167
10	2	5		CMV	527	333	3.014
10	3	5		CMV	530	330	0.027
10	4	5		CMV	565	336	3.014
10	5	5		CMV	523	333	3
10	6	5		CMV	533	337	2.338
10	7	5		CMV	509	337	2.26
10	1	6		EV71	489	345	2.194
10	2	6		EV71	473	336	2.143
10	3	6		EV71	488	332	-0.005
10	4	6		EV71	487	343	2.122
10	5	6		EV71	500	339	2.211
10	6	6		EV71	449	338	1.693
10	7	6		EV71	457	335	1.753
10	1	7		CA16	449	339	1.397
10	2	7		CA16	438	334	1.268
10	3	7		CA16	445	336	1.405
10	4	7		CA16	472	346	1.726
10	5	7		CA16	462	348	1.473
10	6	7		CA16	423	346	1.068
10	7	7		CA16	443	339	1.417
10	1	8		CB5	456	341	1.44
10	2	8		CB5	448	341	1.432
10	3	8		CB5	445	341	1.19
10	4	8		CB5	465	349	0.842
10	5	8		CB5	444	341	1.676
10	6	8		CB5	415	332	0.305
10	7	8		CB5	439	341	1.446
10	1	9		Blank	378	339	0.443
10	2	9		Blank	361	346	0.129
10	3	9		Blank	371	344	0.347
10	4	9		Blank	390	345	0.221
10	5	9		Blank	351	340	0.176
10	6	9		Blank	336	330	0.062
10	7	9		Blank	334	333	0.015
10	1	10		Zip	10898	333	127.759
10	2	10		Zip	10881	342	132.013
10	3	10		Zip	10959	346	87.221
10	4	10		Zip	11120	356	21.148
10	5	10		Zip	10854	346	16.445
10	6	10		Zip	10837	333	18.807
10	7	10		Zip	10966	331	38.936
