# Supplementary material for: Evaluation of a Viral Microarray Based on Simultaneous Extraction and Amplification of Viral Nucleotide Acid for Detecting Human Herpesviruses and Enteroviruses
Source: PLoS One. 2015 Mar 16;10(3):e0117626. doi: 10.1371/journal.pone.0117626 (PMC4361642; doi:10.1371/journal.pone.0117626)
Supplement: S1 File — (ZIP) [file pone.0117626.s001.zip › S35_Data.xls]

## Sheet: Sheet1
Block	Column	Row	Name	ID	F532 Median	F532 SD	B532 Median	B532 SD	SNR 532
12	1	1		Zip	9071	1516	344	71	118.07
12	2	1		Zip	8989	523	345	75	115.293
12	3	1		Zip	9074	1390	347	67	126.627
12	4	1		Zip	9281	1154	345	68	128.75
12	5	1		Zip	9374	1252	341	71	123.577
12	6	1		Zip	9157	1967	344	70	119.229
12	7	1		Zip	9515	1355	349	69	129.826
12	1	2		HSV1	592	329	336	95	2.484
12	2	2		HSV1	547	329	334	111	2.036
12	3	2		HSV1	583	286	341	71	2.254
12	4	2		HSV1	590	322	344	70	3.186
12	5	2		HSV1	547	277	341	91	2.088
12	6	2		HSV1	568	264	341	71	2.873
12	7	2		HSV1	511	326	345	73	2.781
12	1	3		HSV2	510	166	341	95	2.537
12	2	3		HSV2	511	212	343	108	2.333
12	3	3		HSV2	522	187	342	76	2.697
12	4	3		HSV2	512	245	347	80	2.338
12	5	3		HSV2	542	209	345	85	2.647
12	6	3		HSV2	591	202	342	76	2.289
12	7	3		HSV2	522	253	346	72	2.792
12	1	4		EBV	631	1424	351	74	3.041
12	2	4		EBV	640	203	343	75	3.36
12	3	4		EBV	620	123	339	106	2.604
12	4	4		EBV	642	189	348	109	2.899
12	5	4		EBV	652	177	364	78	3.244
12	6	4		EBV	619	112	353	77	3.494
12	7	4		EBV	638	180	351	77	3.156
12	1	5		CMV	503	298	346	74	2.351
12	2	5		CMV	453	130	331	76	1.684
12	3	5		CMV	514	125	338	85	2.153
12	4	5		CMV	540	146	348	82	2.5
12	5	5		CMV	499	121	357	122	1.148
12	6	5		CMV	492	170	353	146	0.959
12	7	5		CMV	487	131	356	83	1.41
12	1	6		EV71	451	101	338	71	1.549
12	2	6		EV71	413	110	333	73	1.178
12	3	6		EV71	441	96	342	90	1.111
12	4	6		EV71	456	121	349	78	1.538
12	5	6		EV71	464	102	348	80	1.4
12	6	6		EV71	444	109	348	70	1.514
12	7	6		EV71	444	111	346	75	1.44
12	1	7		CA16	423	83	340	75	1.093
12	2	7		CA16	395	85	336	74	0.811
12	3	7		CA16	399	87	344	74	0.811
12	4	7		CA16	442	100	345	69	1.493
12	5	7		CA16	433	88	346	70	1.343
12	6	7		CA16	404	118	352	71	0.859
12	7	7		CA16	408	92	348	69	1.116
12	1	8		CB5	404	91	333	69	1.159
12	2	8		CB5	394	93	330	74	0.919
12	3	8		CB5	422	92	341	83	0.916
12	4	8		CB5	412	163	348	80	0.988
12	5	8		CB5	401	87	345	74	0.919
12	6	8		CB5	414	74	347	87	0.713
12	7	8		CB5	413	87	352	70	0.929
12	1	9		Blank	354	80	333	68	0.368
12	2	9		Blank	346	78	330	100	0.18
12	3	9		Blank	355	70	340	76	0.171
12	4	9		Blank	370	91	350	77	0.286
12	5	9		Blank	375	76	351	77	0.39
12	6	9		Blank	367	74	345	85	0.153
12	7	9		Blank	356	79	353	71	0.155
12	1	10		Zip	9359	2751	331	577	13.82
12	2	10		Zip	9295	571	331	99	90.172
12	3	10		Zip	9422	1316	334	74	119.892
12	4	10		Zip	9785	1111	345	72	127.819
12	5	10		Zip	9621	1103	351	197	46.223
12	6	10		Zip	9746	1666	347	84	106.81
12	7	10		Zip	9956	926	353	185	51.032
