# Supplementary material for: Evaluation of a Viral Microarray Based on Simultaneous Extraction and Amplification of Viral Nucleotide Acid for Detecting Human Herpesviruses and Enteroviruses
Source: PLoS One. 2015 Mar 16;10(3):e0117626. doi: 10.1371/journal.pone.0117626 (PMC4361642; doi:10.1371/journal.pone.0117626)
Supplement: S1 File — (ZIP) [file pone.0117626.s001.zip › S36_Data.xls]

## Sheet: Sheet1
Block	Column	Row	Name	ID	F532 Median	B532 Median	SNR 532
1	1	1		Zip	6390	488	49.94
1	2	1		Zip	6399	471	58.719
1	3	1		Zip	6465	490	55.284
1	4	1		Zip	6247	501	53.388
1	5	1		Zip	6246	481	41.237
1	6	1		Zip	6100	465	9.413
1	7	1		Zip	6262	472	50.505
1	1	2		HSV1	1106	488	2.484
1	2	2		HSV1	1112	489	3.102
1	3	2		HSV1	1161	507	2.25
1	4	2		HSV1	1166	509	2.714
1	5	2		HSV1	1073	513	2.403
1	6	2		HSV1	1012	466	2.845
1	7	2		HSV1	978	434	2.645
1	1	3		HSV2	865	475	4.045
1	2	3		HSV2	878	475	3.939
1	3	3		HSV2	867	501	2.849
1	4	3		HSV2	916	541	2.099
1	5	3		HSV2	817	485	2.326
1	6	3		HSV2	675	442	2.22
1	7	3		HSV2	428	393	0.471
1	1	4		EBV	744	487	2.944
1	2	4		EBV	753	484	2.846
1	3	4		EBV	774	502	2.949
1	4	4		EBV	807	548	3.255
1	5	4		EBV	743	447	3.261
1	6	4		EBV	688	432	2.953
1	7	4		EBV	639	425	2.369
1	1	5		CMV	569	488	0.916
1	2	5		CMV	564	479	0.885
1	3	5		CMV	569	475	1.102
1	4	5		CMV	567	477	0.904
1	5	5		CMV	572	454	1.341
1	6	5		CMV	562	457	1.198
1	7	5		CMV	571	446	1.518
1	1	6		EV71	515	479	0.506
1	2	6		EV71	505	482	0.411
1	3	6		EV71	510	480	0.457
1	4	6		EV71	521	461	0.706
1	5	6		EV71	510	447	0.759
1	6	6		EV71	521	452	0.857
1	7	6		EV71	491	443	0.7
1	1	7		CA16	475	474	0.064
1	2	7		CA16	441	463	-0.207
1	3	7		CA16	451	467	-0.061
1	4	7		CA16	442	450	-0.135
1	5	7		CA16	432	433	-0.09
1	6	7		CA16	442	442	-0.023
1	7	7		CA16	445	442	-0.047
1	1	8		CB5	441	448	0.012
1	2	8		CB5	440	452	-0.1
1	3	8		CB5	441	460	-0.074
1	4	8		CB5	433	454	-0.214
1	5	8		CB5	422	435	-0.096
1	6	8		CB5	426	445	-0.217
1	7	8		CB5	447	459	-0.27
1	1	9		Blank	363	443	-0.753
1	2	9		Blank	363	436	-0.796
1	3	9		Blank	355	451	-0.847
1	4	9		Blank	358	449	-0.803
1	5	9		Blank	347	433	-0.975
1	6	9		Blank	344	447	-0.983
1	7	9		Blank	361	467	-1.06
1	1	10		Zip	9584	439	109.024
1	2	10		Zip	9614	433	96.253
1	3	10		Zip	9530	434	103.172
1	4	10		Zip	9473	434	107.244
1	5	10		Zip	9441	426	63.257
1	6	10		Zip	9275	431	42.596
1	7	10		Zip	9363	466	68.92
