# Supplementary material for: Evaluation of a Viral Microarray Based on Simultaneous Extraction and Amplification of Viral Nucleotide Acid for Detecting Human Herpesviruses and Enteroviruses
Source: PLoS One. 2015 Mar 16;10(3):e0117626. doi: 10.1371/journal.pone.0117626 (PMC4361642; doi:10.1371/journal.pone.0117626)
Supplement: S1 File — (ZIP) [file pone.0117626.s001.zip › S37_Data.xls]

## Sheet: Sheet1
Block	Column	Row	Name	ID	F532 Median	B532 Median	SNR 532
3	1	1		Zip	6541	511	52.525
3	2	1		Zip	6525	502	55.571
3	3	1		Zip	6493	507	60.844
3	4	1		Zip	6493	526	52.245
3	5	1		Zip	6549	536	43.322
3	6	1		Zip	6576	569	44.471
3	7	1		Zip	6529	512	29.678
3	1	2		HSV1	777	491	2.56
3	2	2		HSV1	763	510	2.25
3	3	2		HSV1	818	542	2.619
3	4	2		HSV1	835	543	2.365
3	5	2		HSV1	878	564	2.119
3	6	2		HSV1	952	628	2.024
3	7	2		HSV1	876	524	1.407
3	1	3		HSV2	646	476	0.243
3	2	3		HSV2	685	507	1.169
3	3	3		HSV2	695	532	1.328
3	4	3		HSV2	680	528	1.254
3	5	3		HSV2	702	547	1.147
3	6	3		HSV2	749	536	1.442
3	7	3		HSV2	734	467	1.098
3	1	4		EBV	623	464	1.302
3	2	4		EBV	639	467	1.415
3	3	4		EBV	615	458	1.55
3	4	4		EBV	681	491	1.478
3	5	4		EBV	657	474	1.686
3	6	4		EBV	686	463	2.298
3	7	4		EBV	701	450	2.379
3	1	5		CMV	499	475	0.107
3	2	5		CMV	478	478	-0.018
3	3	5		CMV	492	447	0.474
3	4	5		CMV	484	437	0.482
3	5	5		CMV	505	432	0.667
3	6	5		CMV	498	438	0.814
3	7	5		CMV	517	436	0.859
3	1	6		EV71	447	471	-0.159
3	2	6		EV71	466	492	-0.362
3	3	6		EV71	473	483	-0.143
3	4	6		EV71	462	431	0.43
3	5	6		EV71	489	426	0.489
3	6	6		EV71	472	433	0.464
3	7	6		EV71	474	432	0.5
3	1	7		CA16	434	451	-0.306
3	2	7		CA16	410	443	-0.286
3	3	7		CA16	414	439	-0.343
3	4	7		CA16	435	431	0.048
3	5	7		CA16	416	429	-0.17
3	6	7		CA16	423	433	-0.079
3	7	7		CA16	435	458	-0.232
3	1	8		CB5	428	432	-0.244
3	2	8		CB5	430	425	0.06
3	3	8		CB5	431	418	0.021
3	4	8		CB5	423	423	0
3	5	8		CB5	433	429	0.024
3	6	8		CB5	421	431	-0.072
3	7	8		CB5	448	476	-0.422
3	1	9		Blank	335	439	-1.121
3	2	9		Blank	332	417	-1
3	3	9		Blank	316	411	-1.118
3	4	9		Blank	318	415	-1.092
3	5	9		Blank	319	415	-1.143
3	6	9		Blank	322	419	-1.072
3	7	9		Blank	322	445	-1.265
3	1	10		Zip	10093	434	98.667
3	2	10		Zip	10101	420	114.595
3	3	10		Zip	10220	416	93.475
3	4	10		Zip	10345	414	113.548
3	5	10		Zip	10320	414	120.436
3	6	10		Zip	10366	416	116.852
3	7	10		Zip	10237	420	14.231
