# Supplementary material for: Evaluation of a Viral Microarray Based on Simultaneous Extraction and Amplification of Viral Nucleotide Acid for Detecting Human Herpesviruses and Enteroviruses
Source: PLoS One. 2015 Mar 16;10(3):e0117626. doi: 10.1371/journal.pone.0117626 (PMC4361642; doi:10.1371/journal.pone.0117626)
Supplement: S1 File — (ZIP) [file pone.0117626.s001.zip › S38_Data.xls]

## Sheet: Sheet1
Block	Column	Row	Name	ID	F532 Median	B532 Median	SNR 532
5	1	1		Zip	7286	374	79.707
5	2	1		Zip	7254	374	60.781
5	3	1		Zip	7396	376	81.288
5	4	1		Zip	7273	380	72.392
5	5	1		Zip	7089	379	70.938
5	6	1		Zip	7129	376	69.294
5	7	1		Zip	7128	373	67.261
5	1	2		HSV1	5754	363	68.76
5	2	2		HSV1	6073	373	61.565
5	3	2		HSV1	5945	371	73
5	4	2		HSV1	5978	382	64.443
5	5	2		HSV1	6263	379	70.68
5	6	2		HSV1	5925	402	52.832
5	7	2		HSV1	5672	387	61.925
5	1	3		HSV2	617	371	3.086
5	2	3		HSV2	590	374	1.939
5	3	3		HSV2	592	367	3.162
5	4	3		HSV2	634	378	3
5	5	3		HSV2	675	375	3.908
5	6	3		HSV2	636	407	0.529
5	7	3		HSV2	644	404	0.56
5	1	4		EBV	546	378	1.408
5	2	4		EBV	533	382	1.872
5	3	4		EBV	551	378	2.171
5	4	4		EBV	533	373	2.177
5	5	4		EBV	534	369	1.323
5	6	4		EBV	557	379	1.634
5	7	4		EBV	537	382	2.333
5	1	5		CMV	412	388	0.5
5	2	5		CMV	424	389	0.64
5	3	5		CMV	433	384	0.867
5	4	5		CMV	428	378	0.737
5	5	5		CMV	421	373	0.779
5	6	5		CMV	425	372	0.738
5	7	5		CMV	422	381	0.483
5	1	6		EV71	393	385	0.064
5	2	6		EV71	394	386	0.132
5	3	6		EV71	388	384	0.133
5	4	6		EV71	400	379	0.247
5	5	6		EV71	403	378	0.299
5	6	6		EV71	393	380	0.105
5	7	6		EV71	375	384	0.013
5	1	7		CA16	350	388	-0.526
5	2	7		CA16	341	390	-0.286
5	3	7		CA16	354	386	-0.342
5	4	7		CA16	353	381	-0.347
5	5	7		CA16	357	386	-0.351
5	6	7		CA16	355	382	-0.027
5	7	7		CA16	356	385	-0.456
5	1	8		CB5	357	392	-0.421
5	2	8		CB5	340	392	-0.628
5	3	8		CB5	340	392	-0.47
5	4	8		CB5	331	390	-0.517
5	5	8		CB5	345	391	-0.232
5	6	8		CB5	342	380	-0.089
5	7	8		CB5	339	391	-0.646
5	1	9		Blank	350	392	-0.526
5	2	9		Blank	330	395	-0.805
5	3	9		Blank	325	391	-0.772
5	4	9		Blank	344	398	-0.714
5	5	9		Blank	317	398	-0.443
5	6	9		Blank	332	396	-0.092
5	7	9		Blank	327	389	-0.644
5	1	10		Zip	10996	397	138.092
5	2	10		Zip	11183	395	128.051
5	3	10		Zip	11200	396	138.667
5	4	10		Zip	11384	392	128.688
5	5	10		Zip	10961	396	104.5
5	6	10		Zip	10831	403	131.156
5	7	10		Zip	11126	401	88.174
