# Supplementary material for: Evaluation of a Viral Microarray Based on Simultaneous Extraction and Amplification of Viral Nucleotide Acid for Detecting Human Herpesviruses and Enteroviruses
Source: PLoS One. 2015 Mar 16;10(3):e0117626. doi: 10.1371/journal.pone.0117626 (PMC4361642; doi:10.1371/journal.pone.0117626)
Supplement: S1 File — (ZIP) [file pone.0117626.s001.zip › S39_Data.xls]

## Sheet: Sheet1
Block	Column	Row	Name	ID	F532 Median	B532 Median	SNR 532
7	1	1		Zip	7205	304	98.258
7	2	1		Zip	7241	312	84.892
7	3	1		Zip	7167	313	93.368
7	4	1		Zip	7214	318	98.015
7	5	1		Zip	7228	318	93.681
7	6	1		Zip	7376	320	65.891
7	7	1		Zip	7894	327	8.526
7	1	2		HSV1	5593	316	76.382
7	2	2		HSV1	5611	320	74.771
7	3	2		HSV1	5645	324	70.527
7	4	2		HSV1	5468	330	66.986
7	5	2		HSV1	5484	339	66.56
7	6	2		HSV1	5454	341	58.682
7	7	2		HSV1	5686	320	73.486
7	1	3		HSV2	642	313	2.314
7	2	3		HSV2	645	321	2.634
7	3	3		HSV2	651	327	2.87
7	4	3		HSV2	627	338	2.446
7	5	3		HSV2	618	369	3.888
7	6	3		HSV2	609	366	2.841
7	7	3		HSV2	631	323	3.576
7	1	4		EBV	541	314	2.212
7	2	4		EBV	556	328	3.92
7	3	4		EBV	561	337	3
7	4	4		EBV	569	337	3.135
7	5	4		EBV	572	364	1.276
7	6	4		EBV	538	369	1.714
7	7	4		EBV	563	340	2.689
7	1	5		CMV	418	322	1.355
7	2	5		CMV	452	351	1.289
7	3	5		CMV	440	380	0.602
7	4	5		CMV	438	352	1.107
7	5	5		CMV	411	345	0.503
7	6	5		CMV	428	354	1.083
7	7	5		CMV	447	343	1.102
7	1	6		EV71	376	324	0.817
7	2	6		EV71	389	339	0.654
7	3	6		EV71	370	351	0.222
7	4	6		EV71	399	354	0.96
7	5	6		EV71	383	369	0.087
7	6	6		EV71	389	381	-0.111
7	7	6		EV71	395	385	-0.022
7	1	7		CA16	327	325	-0.052
7	2	7		CA16	344	335	0.068
7	3	7		CA16	331	333	-0.051
7	4	7		CA16	361	349	0.132
7	5	7		CA16	372	383	-0.138
7	6	7		CA16	354	353	-0.101
7	7	7		CA16	356	358	-0.139
7	1	8		CB5	311	321	-0.038
7	2	8		CB5	332	320	0.097
7	3	8		CB5	327	322	-0.027
7	4	8		CB5	324	335	-0.048
7	5	8		CB5	322	350	-0.309
7	6	8		CB5	332	335	0.014
7	7	8		CB5	335	334	-0.069
7	1	9		Blank	294	319	-0.397
7	2	9		Blank	292	320	-0.264
7	3	9		Blank	313	320	-0.233
7	4	9		Blank	306	331	-0.08
7	5	9		Blank	298	338	-0.507
7	6	9		Blank	302	329	-0.343
7	7	9		Blank	298	330	-0.458
7	1	10		Zip	9882	309	129.243
7	2	10		Zip	10035	320	78.491
7	3	10		Zip	10401	327	118.542
7	4	10		Zip	10309	332	139.629
7	5	10		Zip	10056	331	131.097
7	6	10		Zip	10400	318	145.188
7	7	10		Zip	10329	322	132.542
