# Supplementary material for: Evaluation of a Viral Microarray Based on Simultaneous Extraction and Amplification of Viral Nucleotide Acid for Detecting Human Herpesviruses and Enteroviruses
Source: PLoS One. 2015 Mar 16;10(3):e0117626. doi: 10.1371/journal.pone.0117626 (PMC4361642; doi:10.1371/journal.pone.0117626)
Supplement: S1 File — (ZIP) [file pone.0117626.s001.zip › S40_Data.xls]

## Sheet: Sheet1
Block	Column	Row	Name	ID	F532 Median	B532 Median	SNR 532
9	1	1		Zip	7545	453	6.017
9	2	1		Zip	7465	456	6.078
9	3	1		Zip	7682	444	80.69
9	4	1		Zip	7765	433	67.529
9	5	1		Zip	7746	432	52.417
9	6	1		Zip	7721	420	61.69
9	7	1		Zip	7861	417	46.633
9	1	2		HSV1	6308	447	52.01
9	2	2		HSV1	6854	449	71.919
9	3	2		HSV1	6990	445	73.5
9	4	2		HSV1	7628	459	53.496
9	5	2		HSV1	7927	479	63.702
9	6	2		HSV1	7998	426	67.589
9	7	2		HSV1	7989	409	70.116
9	1	3		HSV2	647	436	2.069
9	2	3		HSV2	656	446	3.846
9	3	3		HSV2	657	454	2.511
9	4	3		HSV2	685	491	2.821
9	5	3		HSV2	855	635	2.636
9	6	3		HSV2	748	520	1.18
9	7	3		HSV2	791	412	5.034
9	1	4		EBV	621	438	2.253
9	2	4		EBV	612	456	3.693
9	3	4		EBV	622	462	1.336
9	4	4		EBV	682	523	2.657
9	5	4		EBV	682	618	1.767
9	6	4		EBV	665	522	1.1
9	7	4		EBV	650	429	4.768
9	1	5		CMV	500	454	0.424
9	2	5		CMV	524	462	1.909
9	3	5		CMV	510	464	0.634
9	4	5		CMV	500	485	1.961
9	5	5		CMV	515	498	1.757
9	6	5		CMV	507	459	0.731
9	7	5		CMV	498	436	2.055
9	1	6		EV71	466	450	0.239
9	2	6		EV71	464	470	0.67
9	3	6		EV71	473	478	-0.09
9	4	6		EV71	456	472	0.594
9	5	6		EV71	467	475	0.463
9	6	6		EV71	463	452	0.035
9	7	6		EV71	467	444	0.737
9	1	7		CA16	430	454	-0.159
9	2	7		CA16	447	467	0.411
9	3	7		CA16	430	472	-0.425
9	4	7		CA16	434	462	0.446
9	5	7		CA16	431	470	-0.371
9	6	7		CA16	428	460	-0.38
9	7	7		CA16	426	459	-0.028
9	1	8		CB5	406	450	-0.437
9	2	8		CB5	414	461	-0.276
9	3	8		CB5	395	466	-0.581
9	4	8		CB5	420	458	-0.184
9	5	8		CB5	405	460	-0.5
9	6	8		CB5	404	453	-0.256
9	7	8		CB5	428	461	-0.01
9	1	9		Blank	410	448	-0.406
9	2	9		Blank	413	460	3.628
9	3	9		Blank	408	459	-0.482
9	4	9		Blank	415	455	-0.5
9	5	9		Blank	407	460	-0.624
9	6	9		Blank	382	454	-0.375
9	7	9		Blank	397	460	-0.644
9	1	10		Zip	9999	451	98.478
9	2	10		Zip	10157	463	26.567
9	3	10		Zip	10407	460	38.43
9	4	10		Zip	10378	455	114.733
9	5	10		Zip	10294	461	117.687
9	6	10		Zip	10189	460	39.553
9	7	10		Zip	10398	460	25.883
