# Supplementary material for: Evaluation of a Viral Microarray Based on Simultaneous Extraction and Amplification of Viral Nucleotide Acid for Detecting Human Herpesviruses and Enteroviruses
Source: PLoS One. 2015 Mar 16;10(3):e0117626. doi: 10.1371/journal.pone.0117626 (PMC4361642; doi:10.1371/journal.pone.0117626)
Supplement: S1 File — (ZIP) [file pone.0117626.s001.zip › S41_Data.xls]

## Sheet: Sheet1
Block	Column	Row	Name	ID	F532 Median	B532 Median	SNR 532
11	1	1		Zip	7566	346	90.972
11	2	1		Zip	7532	348	94.394
11	3	1		Zip	7432	353	37.223
11	4	1		Zip	7637	344	91.903
11	5	1		Zip	7457	335	99.559
11	6	1		Zip	7489	332	95.171
11	7	1		Zip	7680	325	103.971
11	1	2		HSV1	3619	345	39.913
11	2	2		HSV1	3935	348	50
11	3	2		HSV1	3811	356	39.906
11	4	2		HSV1	3837	344	47.959
11	5	2		HSV1	3522	341	41.213
11	6	2		HSV1	3610	332	43.838
11	7	2		HSV1	3889	321	52.286
11	1	3		HSV2	569	342	2.771
11	2	3		HSV2	598	341	2.756
11	3	3		HSV2	612	346	3.536
11	4	3		HSV2	612	342	2.847
11	5	3		HSV2	566	348	3.58
11	6	3		HSV2	568	337	3.727
11	7	3		HSV2	591	326	2.493
11	1	4		EBV	440	341	2.808
11	2	4		EBV	491	347	3.027
11	3	4		EBV	449	343	2.889
11	4	4		EBV	436	339	2.987
11	5	4		EBV	438	344	2.386
11	6	4		EBV	495	354	1.889
11	7	4		EBV	545	334	2.817
11	1	5		CMV	461	343	1.716
11	2	5		CMV	489	342	3.329
11	3	5		CMV	469	330	2.676
11	4	5		CMV	452	337	2.581
11	5	5		CMV	458	350	2.594
11	6	5		CMV	449	361	1.024
11	7	5		CMV	483	332	2.792
11	1	6		EV71	450	350	1.514
11	2	6		EV71	429	331	1.865
11	3	6		EV71	424	326	0.094
11	4	6		EV71	413	335	0.076
11	5	6		EV71	397	340	1.304
11	6	6		EV71	400	337	0.962
11	7	6		EV71	390	329	1.145
11	1	7		CA16	411	344	0.875
11	2	7		CA16	402	332	1.155
11	3	7		CA16	388	331	0.853
11	4	7		CA16	394	332	1.118
11	5	7		CA16	393	332	1.167
11	6	7		CA16	372	332	0.526
11	7	7		CA16	379	333	1
11	1	8		CB5	385	344	0.611
11	2	8		CB5	397	335	0.958
11	3	8		CB5	381	333	0.776
11	4	8		CB5	398	333	1.149
11	5	8		CB5	376	330	0.75
11	6	8		CB5	348	333	0.104
11	7	8		CB5	376	330	0.865
11	1	9		Blank	368	343	0.333
11	2	9		Blank	343	335	0.176
11	3	9		Blank	363	332	0.314
11	4	9		Blank	356	333	0.521
11	5	9		Blank	345	333	0.284
11	6	9		Blank	337	341	0.043
11	7	9		Blank	338	336	0.083
11	1	10		Zip	9123	336	117.013
11	2	10		Zip	9025	332	123.629
11	3	10		Zip	9018	332	119.347
11	4	10		Zip	9125	335	119.757
11	5	10		Zip	9110	337	62.772
11	6	10		Zip	9279	335	122.042
11	7	10		Zip	9367	334	35.966
