# Supplementary material for: Evaluation of a Viral Microarray Based on Simultaneous Extraction and Amplification of Viral Nucleotide Acid for Detecting Human Herpesviruses and Enteroviruses
Source: PLoS One. 2015 Mar 16;10(3):e0117626. doi: 10.1371/journal.pone.0117626 (PMC4361642; doi:10.1371/journal.pone.0117626)
Supplement: S1 File — (ZIP) [file pone.0117626.s001.zip › S42_Data.xls]

## Sheet: Sheet1
Block	Column	Row	Name	ID	F532 Median	B532 Median	SNR 532
1	1	1		Zip	6294	262	42.636
1	2	1		Zip	5954	263	8.28
1	3	1		Zip	6024	258	22.363
1	4	1		Zip	6201	258	72.275
1	5	1		Zip	6867	261	80.91
1	6	1		Zip	7098	251	77.759
1	7	1		Zip	7646	246	100.567
1	1	2		HSV1	619	257	2.421
1	2	2		HSV1	608	259	3.271
1	3	2		HSV1	618	256	2.84
1	4	2		HSV1	526	257	2.731
1	5	2		HSV1	610	258	2.762
1	6	2		HSV1	503	259	2.469
1	7	2		HSV1	560	254	2.689
1	1	3		HSV2	569	256	2.772
1	2	3		HSV2	521	250	2.466
1	3	3		HSV2	571	251	2.973
1	4	3		HSV2	572	253	2
1	5	3		HSV2	524	255	2.141
1	6	3		HSV2	512	254	2.806
1	7	3		HSV2	506	251	2.775
1	1	4		EBV	5739	259	30.374
1	2	4		EBV	5808	250	46.757
1	3	4		EBV	5932	250	80.262
1	4	4		EBV	6179	250	39.403
1	5	4		EBV	6505	249	90.508
1	6	4		EBV	6499	245	96.169
1	7	4		EBV	6382	245	76.893
1	1	5		CMV	592	253	-0.06
1	2	5		CMV	579	248	2.635
1	3	5		CMV	619	243	2.943
1	4	5		CMV	661	240	2.845
1	5	5		CMV	601	241	2.833
1	6	5		CMV	624	240	0.956
1	7	5		CMV	633	244	0.431
1	1	6		EV71	468	244	0.464
1	2	6		EV71	492	240	2.689
1	3	6		EV71	468	240	2.986
1	4	6		EV71	504	241	2.246
1	5	6		EV71	427	241	2.62
1	6	6		EV71	473	238	1.683
1	7	6		EV71	446	236	1.68
1	1	7		CA16	404	240	1.72
1	2	7		CA16	399	236	2.187
1	3	7		CA16	398	235	1.244
1	4	7		CA16	415	237	0.146
1	5	7		CA16	411	239	0.145
1	6	7		CA16	409	238	0.531
1	7	7		CA16	402	238	1.223
1	1	8		CB5	367	241	1.072
1	2	8		CB5	361	238	1.245
1	3	8		CB5	357	236	0.992
1	4	8		CB5	354	235	1.532
1	5	8		CB5	362	239	1.444
1	6	8		CB5	364	238	0.333
1	7	8		CB5	347	239	0.815
1	1	9		Blank	300	238	0.946
1	2	9		Blank	294	238	0.861
1	3	9		Blank	292	234	0.508
1	4	9		Blank	298	237	0.781
1	5	9		Blank	299	241	0.805
1	6	9		Blank	290	238	0.567
1	7	9		Blank	300	238	1.016
1	1	10		Zip	7431	234	13.04
1	2	10		Zip	7438	238	17.185
1	3	10		Zip	7584	235	21.94
1	4	10		Zip	7808	237	30.468
1	5	10		Zip	7835	241	12.211
1	6	10		Zip	7853	236	20.088
1	7	10		Zip	7782	241	13.807
