# Supplementary material for: Evaluation of a Viral Microarray Based on Simultaneous Extraction and Amplification of Viral Nucleotide Acid for Detecting Human Herpesviruses and Enteroviruses
Source: PLoS One. 2015 Mar 16;10(3):e0117626. doi: 10.1371/journal.pone.0117626 (PMC4361642; doi:10.1371/journal.pone.0117626)
Supplement: S1 File — (ZIP) [file pone.0117626.s001.zip › S43_Data.xls]

## Sheet: Sheet1
Block	Column	Row	Name	ID	F532 Median	B532 Median	SNR 532
3	1	1		Zip	5487	268	71.029
3	2	1		Zip	5480	267	24.979
3	3	1		Zip	5799	266	72.972
3	4	1		Zip	5692	272	48.362
3	5	1		Zip	5539	264	18.962
3	6	1		Zip	5639	252	18.549
3	7	1		Zip	5776	249	78.145
3	1	2		HSV1	809	268	2.221
3	2	2		HSV1	809	270	2.139
3	3	2		HSV1	946	264	1.976
3	4	2		HSV1	763	270	1.566
3	5	2		HSV1	878	263	3.778
3	6	2		HSV1	900	258	3.174
3	7	2		HSV1	873	256	2.899
3	1	3		HSV2	585	263	2.099
3	2	3		HSV2	615	268	2.167
3	3	3		HSV2	563	264	2.07
3	4	3		HSV2	709	268	2.756
3	5	3		HSV2	753	259	2.976
3	6	3		HSV2	821	254	0.566
3	7	3		HSV2	844	255	0.441
3	1	4		EBV	595	264	2.269
3	2	4		EBV	575	263	2.413
3	3	4		EBV	676	261	2.832
3	4	4		EBV	780	262	3.447
3	5	4		EBV	820	255	3.395
3	6	4		EBV	755	251	2.714
3	7	4		EBV	883	252	0.49
3	1	5		CMV	2364	262	4.721
3	2	5		CMV	2481	260	4.869
3	3	5		CMV	2501	265	3.873
3	4	5		CMV	2717	256	4.992
3	5	5		CMV	2903	253	5.249
3	6	5		CMV	2893	247	4.722
3	7	5		CMV	3103	246	6.939
3	1	6		EV71	363	257	0.321
3	2	6		EV71	364	258	0.281
3	3	6		EV71	382	255	0.267
3	4	6		EV71	388	249	0.23
3	5	6		EV71	377	255	0.245
3	6	6		EV71	382	250	0.224
3	7	6		EV71	367	247	0.291
3	1	7		CA16	369	249	0.313
3	2	7		CA16	392	252	0.365
3	3	7		CA16	364	248	1.794
3	4	7		CA16	371	244	1.652
3	5	7		CA16	357	252	1.143
3	6	7		CA16	367	245	1.487
3	7	7		CA16	361	239	1.046
3	1	8		CB5	357	246	1.25
3	2	8		CB5	359	251	1.485
3	3	8		CB5	348	248	1.672
3	4	8		CB5	337	240	1.134
3	5	8		CB5	355	242	1.449
3	6	8		CB5	346	240	1.227
3	7	8		CB5	346	231	1.591
3	1	9		Blank	320	248	0.855
3	2	9		Blank	313	250	0.984
3	3	9		Blank	303	251	0.984
3	4	9		Blank	307	245	0.741
3	5	9		Blank	305	243	0.881
3	6	9		Blank	298	237	0.435
3	7	9		Blank	300	234	0.663
3	1	10		Zip	7056	245	12.542
3	2	10		Zip	7008	247	60.901
3	3	10		Zip	7209	244	35.175
3	4	10		Zip	7227	240	34.33
3	5	10		Zip	7516	242	102.87
3	6	10		Zip	7494	236	107.851
3	7	10		Zip	7363	233	102.515
