# Supplementary material for: Evaluation of a Viral Microarray Based on Simultaneous Extraction and Amplification of Viral Nucleotide Acid for Detecting Human Herpesviruses and Enteroviruses
Source: PLoS One. 2015 Mar 16;10(3):e0117626. doi: 10.1371/journal.pone.0117626 (PMC4361642; doi:10.1371/journal.pone.0117626)
Supplement: S1 File — (ZIP) [file pone.0117626.s001.zip › S44_Data.xls]

## Sheet: Sheet1
Block	Column	Row	Name	ID	F532 Median	B532 Median	SNR 532
5	1	1		Zip	6985	259	79.699
5	2	1		Zip	7235	258	11.826
5	3	1		Zip	7240	259	85.91
5	4	1		Zip	7452	258	96.151
5	5	1		Zip	7566	252	112.5
5	6	1		Zip	7817	247	117.918
5	7	1		Zip	7480	245	106.79
5	1	2		HSV1	514	250	2.439
5	2	2		HSV1	597	253	2.919
5	3	2		HSV1	577	254	2.344
5	4	2		HSV1	544	256	2.3
5	5	2		HSV1	493	248	1.31
5	6	2		HSV1	511	242	2.344
5	7	2		HSV1	492	243	2.554
5	1	3		HSV2	499	247	1.855
5	2	3		HSV2	497	242	2.217
5	3	3		HSV2	527	239	1.452
5	4	3		HSV2	570	243	2.159
5	5	3		HSV2	514	245	2.494
5	6	3		HSV2	505	247	2.528
5	7	3		HSV2	562	242	2.668
5	1	4		EBV	497	249	2.657
5	2	4		EBV	442	246	2.717
5	3	4		EBV	494	245	2.933
5	4	4		EBV	507	245	2.543
5	5	4		EBV	451	242	2.41
5	6	4		EBV	454	245	2.391
5	7	4		EBV	466	241	1.339
5	1	5		CMV	5079	249	41.991
5	2	5		CMV	5158	247	74.262
5	3	5		CMV	5578	243	79.266
5	4	5		CMV	5126	243	52.225
5	5	5		CMV	5541	240	43.545
5	6	5		CMV	5880	245	54.636
5	7	5		CMV	6102	241	27.263
5	1	6		EV71	443	244	2.6
5	2	6		EV71	431	240	2.583
5	3	6		EV71	430	240	3.407
5	4	6		EV71	437	237	3.82
5	5	6		EV71	445	233	2.594
5	6	6		EV71	444	239	2.482
5	7	6		EV71	439	240	1.714
5	1	7		CA16	417	247	2.264
5	2	7		CA16	397	241	2.634
5	3	7		CA16	399	241	2.197
5	4	7		CA16	411	243	2.873
5	5	7		CA16	387	237	2.744
5	6	7		CA16	399	231	2.635
5	7	7		CA16	386	236	1.919
5	1	8		CB5	377	245	1.908
5	2	8		CB5	372	242	1.873
5	3	8		CB5	382	240	1.763
5	4	8		CB5	373	244	1.488
5	5	8		CB5	356	243	0.778
5	6	8		CB5	368	234	0.934
5	7	8		CB5	365	228	2.23
5	1	9		Blank	314	246	1.203
5	2	9		Blank	304	246	0.942
5	3	9		Blank	299	246	0.368
5	4	9		Blank	313	247	0.701
5	5	9		Blank	303	238	0.785
5	6	9		Blank	298	240	0.422
5	7	9		Blank	290	233	0.827
5	1	10		Zip	7421	248	32.457
5	2	10		Zip	7551	246	87.16
5	3	10		Zip	7620	246	42.744
5	4	10		Zip	7648	242	69.05
5	5	10		Zip	7729	239	113.424
5	6	10		Zip	7718	237	51.348
5	7	10		Zip	7552	235	106.761
