# Supplementary material for: Evaluation of a Viral Microarray Based on Simultaneous Extraction and Amplification of Viral Nucleotide Acid for Detecting Human Herpesviruses and Enteroviruses
Source: PLoS One. 2015 Mar 16;10(3):e0117626. doi: 10.1371/journal.pone.0117626 (PMC4361642; doi:10.1371/journal.pone.0117626)
Supplement: S1 File — (ZIP) [file pone.0117626.s001.zip › S45_Data.xls]

## Sheet: Sheet1
Block	Column	Row	Name	ID	F532 Median	B532 Median	SNR 532
7	1	1		Zip	6011	252	66.25
7	2	1		Zip	6197	249	64.329
7	3	1		Zip	6273	245	72.037
7	4	1		Zip	6550	244	53.127
7	5	1		Zip	6555	243	33.064
7	6	1		Zip	6673	239	49.748
7	7	1		Zip	7089	231	108.903
7	1	2		HSV1	563	251	2.051
7	2	2		HSV1	584	249	2.063
7	3	2		HSV1	539	242	2.273
7	4	2		HSV1	545	239	2.452
7	5	2		HSV1	506	241	2.581
7	6	2		HSV1	575	247	2.761
7	7	2		HSV1	572	242	2.603
7	1	3		HSV2	578	250	2.015
7	2	3		HSV2	508	246	2.227
7	3	3		HSV2	569	240	2.012
7	4	3		HSV2	552	238	2.283
7	5	3		HSV2	536	236	0.121
7	6	3		HSV2	554	240	2.364
7	7	3		HSV2	530	243	2.678
7	1	4		EBV	494	247	1.723
7	2	4		EBV	481	246	2.178
7	3	4		EBV	474	240	2.098
7	4	4		EBV	404	240	0.883
7	5	4		EBV	414	241	0.205
7	6	4		EBV	396	238	2.833
7	7	4		EBV	351	241	2.938
7	1	5		CMV	3865	245	33.383
7	2	5		CMV	3997	248	23.951
7	3	5		CMV	4406	244	63.672
7	4	5		CMV	4951	241	76.984
7	5	5		CMV	5405	242	34.796
7	6	5		CMV	4894	247	30.92
7	7	5		CMV	5315	245	84.426
7	1	6		EV71	419	249	1.574
7	2	6		EV71	421	250	1.811
7	3	6		EV71	425	248	2.682
7	4	6		EV71	438	250	3.2
7	5	6		EV71	435	250	1.967
7	6	6		EV71	443	247	1.393
7	7	6		EV71	429	244	3.65
7	1	7		CA16	398	248	2.508
7	2	7		CA16	405	250	2.366
7	3	7		CA16	395	251	3.048
7	4	7		CA16	401	252	2.949
7	5	7		CA16	414	248	3.81
7	6	7		CA16	422	243	1.667
7	7	7		CA16	410	246	1.79
7	1	8		CB5	379	249	1.543
7	2	8		CB5	367	250	1.685
7	3	8		CB5	366	251	1.809
7	4	8		CB5	359	250	1.788
7	5	8		CB5	396	247	2
7	6	8		CB5	376	247	2.058
7	7	8		CB5	407	254	1.642
7	1	9		Blank	317	252	0.455
7	2	9		Blank	313	253	0.59
7	3	9		Blank	317	253	1.094
7	4	9		Blank	309	255	0.968
7	5	9		Blank	329	252	0.77
7	6	9		Blank	314	256	0.782
7	7	9		Blank	314	257	0.419
7	1	10		Zip	6618	250	50.803
7	2	10		Zip	6793	251	83.885
7	3	10		Zip	6976	245	67.589
7	4	10		Zip	6978	247	86.736
7	5	10		Zip	7035	248	75.762
7	6	10		Zip	7245	252	77.9
7	7	10		Zip	7336	265	49.411
