# Supplementary material for: Evaluation of a Viral Microarray Based on Simultaneous Extraction and Amplification of Viral Nucleotide Acid for Detecting Human Herpesviruses and Enteroviruses
Source: PLoS One. 2015 Mar 16;10(3):e0117626. doi: 10.1371/journal.pone.0117626 (PMC4361642; doi:10.1371/journal.pone.0117626)
Supplement: S1 File — (ZIP) [file pone.0117626.s001.zip › S46_Data.xls]

## Sheet: Sheet1
Block	Column	Row	Name	ID	F532 Median	B532 Median	SNR 532
9	1	1		Zip	4930	235	17.704
9	2	1		Zip	4976	237	59.015
9	3	1		Zip	5271	235	73.016
9	4	1		Zip	5435	243	81.317
9	5	1		Zip	5447	243	87.61
9	6	1		Zip	5412	237	87.831
9	7	1		Zip	5785	229	4.97
9	1	2		HSV1	610	237	2.734
9	2	2		HSV1	640	234	1.805
9	3	2		HSV1	661	238	2.714
9	4	2		HSV1	689	247	2.837
9	5	2		HSV1	683	242	0.592
9	6	2		HSV1	682	241	0.742
9	7	2		HSV1	744	232	0.577
9	1	3		HSV2	507	239	2.308
9	2	3		HSV2	555	237	2.203
9	3	3		HSV2	603	242	2.952
9	4	3		HSV2	610	243	2.243
9	5	3		HSV2	617	236	1.779
9	6	3		HSV2	606	239	2.785
9	7	3		HSV2	647	240	1.661
9	1	4		EBV	410	235	1.912
9	2	4		EBV	426	235	3.317
9	3	4		EBV	425	240	3
9	4	4		EBV	421	240	2.016
9	5	4		EBV	445	236	1
9	6	4		EBV	429	239	2.114
9	7	4		EBV	445	239	0.508
9	1	5		CMV	1788	234	24.729
9	2	5		CMV	1983	235	13.742
9	3	5		CMV	1968	240	8.448
9	4	5		CMV	2085	240	11.219
9	5	5		CMV	2169	238	12.662
9	6	5		CMV	2277	244	11.065
9	7	5		CMV	2532	243	10.72
9	1	6		EV71	347	236	1.778
9	2	6		EV71	347	237	1.852
9	3	6		EV71	340	238	1.705
9	4	6		EV71	342	238	1.258
9	5	6		EV71	356	243	1.63
9	6	6		EV71	363	245	1.769
9	7	6		EV71	363	245	1.57
9	1	7		CA16	346	241	0.62
9	2	7		CA16	361	236	1.806
9	3	7		CA16	356	237	2.083
9	4	7		CA16	366	241	1.718
9	5	7		CA16	360	240	1.581
9	6	7		CA16	354	241	1.341
9	7	7		CA16	380	246	1.443
9	1	8		CB5	318	242	1.056
9	2	8		CB5	318	242	0.298
9	3	8		CB5	335	238	0.328
9	4	8		CB5	328	239	0.871
9	5	8		CB5	316	231	1.211
9	6	8		CB5	318	230	1.483
9	7	8		CB5	338	240	1.587
9	1	9		Blank	293	244	0.968
9	2	9		Blank	310	245	1.185
9	3	9		Blank	312	241	0.477
9	4	9		Blank	306	232	0.902
9	5	9		Blank	296	227	1.191
9	6	9		Blank	294	232	1.085
9	7	9		Blank	324	242	1.118
9	1	10		Zip	6197	244	86.106
9	2	10		Zip	6437	244	38.433
9	3	10		Zip	6544	241	57.398
9	4	10		Zip	6345	225	74.688
9	5	10		Zip	768	219	7.158
9	6	10		Zip	6440	228	51.739
9	7	10		Zip	6930	244	66
