# Supplementary material for: Evaluation of a Viral Microarray Based on Simultaneous Extraction and Amplification of Viral Nucleotide Acid for Detecting Human Herpesviruses and Enteroviruses
Source: PLoS One. 2015 Mar 16;10(3):e0117626. doi: 10.1371/journal.pone.0117626 (PMC4361642; doi:10.1371/journal.pone.0117626)
Supplement: S1 File — (ZIP) [file pone.0117626.s001.zip › S47_Data.xls]

## Sheet: Sheet1
Block	Column	Row	Name	ID	F532 Median	B532 Median	SNR 532
11	1	1		Zip	4527	265	24.124
11	2	1		Zip	4667	259	25.121
11	3	1		Zip	4742	251	7.698
11	4	1		Zip	4806	246	59.453
11	5	1		Zip	4830	239	44.861
11	6	1		Zip	4915	237	81.268
11	7	1		Zip	4972	243	46.925
11	1	2		HSV1	468	260	1.51
11	2	2		HSV1	537	260	1.676
11	3	2		HSV1	560	252	2.235
11	4	2		HSV1	546	252	2.875
11	5	2		HSV1	517	247	3.223
11	6	2		HSV1	500	242	0.427
11	7	2		HSV1	500	248	0.426
11	1	3		HSV2	453	260	1.435
11	2	3		HSV2	481	263	0.529
11	3	3		HSV2	460	260	2.9
11	4	3		HSV2	483	257	1.788
11	5	3		HSV2	478	253	1.758
11	6	3		HSV2	447	243	1.593
11	7	3		HSV2	458	244	0.425
11	1	4		EBV	410	271	1.129
11	2	4		EBV	411	266	1.827
11	3	4		EBV	416	266	0.841
11	4	4		EBV	418	258	2.609
11	5	4		EBV	396	250	2.192
11	6	4		EBV	404	248	2.205
11	7	4		EBV	384	253	0.249
11	1	5		CMV	1404	276	13.701
11	2	5		CMV	1535	272	17.13
11	3	5		CMV	1503	274	5.14
11	4	5		CMV	1428	264	7.232
11	5	5		CMV	1497	255	9.682
11	6	5		CMV	1489	248	8.868
11	7	5		CMV	1529	251	11.67
11	1	6		EV71	338	274	0.929
11	2	6		EV71	360	263	0.978
11	3	6		EV71	364	270	1.444
11	4	6		EV71	347	266	1.066
11	5	6		EV71	345	254	1.141
11	6	6		EV71	340	255	1.209
11	7	6		EV71	346	259	1.338
11	1	7		CA16	373	265	1.477
11	2	7		CA16	355	262	0.989
11	3	7		CA16	355	263	1.4
11	4	7		CA16	362	267	1.207
11	5	7		CA16	332	257	0.697
11	6	7		CA16	338	255	0.794
11	7	7		CA16	356	257	1.284
11	1	8		CB5	331	255	1.108
11	2	8		CB5	334	257	1.277
11	3	8		CB5	342	265	1.219
11	4	8		CB5	338	270	0.263
11	5	8		CB5	336	255	0.863
11	6	8		CB5	317	247	0.579
11	7	8		CB5	328	253	1.172
11	1	9		Blank	345	263	1.187
11	2	9		Blank	339	258	1.418
11	3	9		Blank	355	267	1.122
11	4	9		Blank	348	268	0.262
11	5	9		Blank	323	254	0.184
11	6	9		Blank	306	244	0.416
11	7	9		Blank	319	244	1.209
11	1	10		Zip	5414	264	9.346
11	2	10		Zip	5711	260	28.733
11	3	10		Zip	5817	266	36.377
11	4	10		Zip	5789	262	36.938
11	5	10		Zip	5553	252	14.352
11	6	10		Zip	5545	246	17.437
11	7	10		Zip	5825	249	28.363
