# Supplementary material for: Evaluation of a Viral Microarray Based on Simultaneous Extraction and Amplification of Viral Nucleotide Acid for Detecting Human Herpesviruses and Enteroviruses
Source: PLoS One. 2015 Mar 16;10(3):e0117626. doi: 10.1371/journal.pone.0117626 (PMC4361642; doi:10.1371/journal.pone.0117626)
Supplement: S1 File — (ZIP) [file pone.0117626.s001.zip › S48_Data.xls]

## Sheet: Sheet1
Block	Column	Row	Name	ID	F532 Median	B532 Median	SNR 532
1	1	1		Zip	8989	499	76.827
1	2	1		Zip	8982	495	70.39
1	3	1		Zip	8733	493	54.867
1	4	1		Zip	8763	496	83.022
1	5	1		Zip	8707	494	70.768
1	6	1		Zip	8497	490	46.09
1	7	1		Zip	8528	486	14.501
1	1	2		HSV1	745	492	2.178
1	2	2		HSV1	765	487	2.968
1	3	2		HSV1	757	488	2.78
1	4	2		HSV1	754	492	2.898
1	5	2		HSV1	777	488	2.43
1	6	2		HSV1	765	493	2.475
1	7	2		HSV1	764	487	2.234
1	1	3		HSV2	712	484	1.137
1	2	3		HSV2	714	488	1.257
1	3	3		HSV2	787	496	1.622
1	4	3		HSV2	703	487	1.832
1	5	3		HSV2	760	492	2.49
1	6	3		HSV2	746	493	2.6
1	7	3		HSV2	730	484	2.816
1	1	4		EBV	811	494	2.642
1	2	4		EBV	890	485	2.736
1	3	4		EBV	986	490	2.461
1	4	4		EBV	860	479	3.02
1	5	4		EBV	809	489	2.936
1	6	4		EBV	879	485	2.74
1	7	4		EBV	854	484	2.49
1	1	5		CMV	851	499	2.036
1	2	5		CMV	828	487	1.5
1	3	5		CMV	862	484	2.298
1	4	5		CMV	844	479	2.67
1	5	5		CMV	759	475	2.655
1	6	5		CMV	816	471	2.325
1	7	5		CMV	810	478	2.532
1	1	6		EV71	781	503	2.032
1	2	6		EV71	726	488	2.646
1	3	6		EV71	721	481	2.624
1	4	6		EV71	732	475	2.11
1	5	6		EV71	745	472	2.286
1	6	6		EV71	731	472	2.073
1	7	6		EV71	711	477	2.442
1	1	7		CA16	701	492	2.446
1	2	7		CA16	710	477	2.28
1	3	7		CA16	682	478	2.292
1	4	7		CA16	683	473	1.962
1	5	7		CA16	669	470	2.134
1	6	7		CA16	707	469	2.346
1	7	7		CA16	679	471	2.299
1	1	8		CB5	721	492	2.096
1	2	8		CB5	694	470	2.296
1	3	8		CB5	674	472	2.028
1	4	8		CB5	678	470	1.981
1	5	8		CB5	684	472	1.545
1	6	8		CB5	697	464	1.646
1	7	8		CB5	678	458	2.358
1	1	9		Blank	459	480	-0.091
1	2	9		Blank	461	463	0
1	3	9		Blank	442	464	-0.145
1	4	9		Blank	473	464	-0.011
1	5	9		Blank	448	461	-0.114
1	6	9		Blank	476	463	0.087
1	7	9		Blank	427	459	-0.093
1	1	10		Zip	7053	477	39.244
1	2	10		Zip	7108	463	36.4
1	3	10		Zip	7221	450	70.564
1	4	10		Zip	7004	451	50.898
1	5	10		Zip	6928	465	22.246
1	6	10		Zip	6802	465	22.088
1	7	10		Zip	6972	459	59.821
