# Supplementary material for: Evaluation of a Viral Microarray Based on Simultaneous Extraction and Amplification of Viral Nucleotide Acid for Detecting Human Herpesviruses and Enteroviruses
Source: PLoS One. 2015 Mar 16;10(3):e0117626. doi: 10.1371/journal.pone.0117626 (PMC4361642; doi:10.1371/journal.pone.0117626)
Supplement: S1 File — (ZIP) [file pone.0117626.s001.zip › S49_Data.xls]

## Sheet: Sheet1
Block	Column	Row	Name	ID	F532 Median	B532 Median	SNR 532
3	1	1		Zip	8866	450	69.139
3	2	1		Zip	8574	448	72.309
3	3	1		Zip	8589	444	87.2
3	4	1		Zip	8775	449	83.247
3	5	1		Zip	8819	454	88.761
3	6	1		Zip	8806	460	70.394
3	7	1		Zip	8966	450	73.01
3	1	2		HSV1	1602	451	2.147
3	2	2		HSV1	1566	447	2.042
3	3	2		HSV1	1497	444	2.518
3	4	2		HSV1	1649	446	2.685
3	5	2		HSV1	1611	453	2.111
3	6	2		HSV1	1598	467	2.422
3	7	2		HSV1	1783	463	2.575
3	1	3		HSV2	1819	450	2.161
3	2	3		HSV2	1715	441	1.379
3	3	3		HSV2	1759	440	1.099
3	4	3		HSV2	1755	445	1.55
3	5	3		HSV2	1832	447	2.018
3	6	3		HSV2	1816	451	2.192
3	7	3		HSV2	1852	459	2.083
3	1	4		EBV	1571	443	2.971
3	2	4		EBV	1563	443	3.729
3	3	4		EBV	1590	442	3.309
3	4	4		EBV	1553	440	3.655
3	5	4		EBV	1572	442	4.236
3	6	4		EBV	1610	449	3.892
3	7	4		EBV	1612	453	2.948
3	1	5		CMV	1072	437	2.202
3	2	5		CMV	1063	438	2.977
3	3	5		CMV	1071	443	3.544
3	4	5		CMV	1076	441	4.445
3	5	5		CMV	1062	439	2.759
3	6	5		CMV	1068	446	2.706
3	7	5		CMV	1085	445	2.712
3	1	6		EV71	830	436	3.704
3	2	6		EV71	847	435	2.745
3	3	6		EV71	861	438	3.181
3	4	6		EV71	880	441	3.154
3	5	6		EV71	893	441	2.71
3	6	6		EV71	894	440	2.555
3	7	6		EV71	875	441	2.977
3	1	7		CA16	657	434	1.864
3	2	7		CA16	648	435	1.758
3	3	7		CA16	653	442	1.909
3	4	7		CA16	684	445	2
3	5	7		CA16	694	442	2.248
3	6	7		CA16	706	438	2.585
3	7	7		CA16	688	439	2.047
3	1	8		CB5	647	434	1.86
3	2	8		CB5	637	435	2.021
3	3	8		CB5	624	433	1.968
3	4	8		CB5	645	434	2.269
3	5	8		CB5	635	440	2.108
3	6	8		CB5	636	442	1.958
3	7	8		CB5	659	434	2.181
3	1	9		Blank	406	425	-0.06
3	2	9		Blank	412	420	0.011
3	3	9		Blank	415	425	-0.024
3	4	9		Blank	412	426	-0.057
3	5	9		Blank	395	430	0.128
3	6	9		Blank	416	433	-0.103
3	7	9		Blank	421	436	-0.064
3	1	10		Zip	7180	420	43.318
3	2	10		Zip	6801	410	42.347
3	3	10		Zip	7057	426	5.391
3	4	10		Zip	6925	426	5.002
3	5	10		Zip	7056	425	7.433
3	6	10		Zip	7082	429	7.43
3	7	10		Zip	7006	439	59.8
