# Supplementary material for: Evaluation of a Viral Microarray Based on Simultaneous Extraction and Amplification of Viral Nucleotide Acid for Detecting Human Herpesviruses and Enteroviruses
Source: PLoS One. 2015 Mar 16;10(3):e0117626. doi: 10.1371/journal.pone.0117626 (PMC4361642; doi:10.1371/journal.pone.0117626)
Supplement: S1 File — (ZIP) [file pone.0117626.s001.zip › S50_Data.xls]

## Sheet: Sheet1
Block	Column	Row	Name	ID	F532 Median	B532 Median	SNR 532
5	1	1		Zip	9306	388	69.915
5	2	1		Zip	9846	376	65.489
5	3	1		Zip	9887	390	85.198
5	4	1		Zip	10007	393	84.242
5	5	1		Zip	10111	389	80.086
5	6	1		Zip	10044	383	81.273
5	7	1		Zip	10225	368	108.731
5	1	2		HSV1	908	373	1.845
5	2	2		HSV1	993	367	1.781
5	3	2		HSV1	1308	379	2.221
5	4	2		HSV1	1365	381	3.731
5	5	2		HSV1	1659	398	3.438
5	6	2		HSV1	1493	394	1.045
5	7	2		HSV1	1644	375	3.46
5	1	3		HSV2	5862	370	37.967
5	2	3		HSV2	5109	369	19.276
5	3	3		HSV2	4956	373	35.282
5	4	3		HSV2	5087	369	52.263
5	5	3		HSV2	5126	384	59.667
5	6	3		HSV2	4756	409	46.274
5	7	3		HSV2	4980	395	61.618
5	1	4		EBV	898	364	1.354
5	2	4		EBV	839	371	2.67
5	3	4		EBV	812	372	1.238
5	4	4		EBV	854	362	1.607
5	5	4		EBV	879	363	0.645
5	6	4		EBV	884	389	0.369
5	7	4		EBV	835	416	0.147
5	1	5		CMV	884	372	2.8
5	2	5		CMV	881	373	2.653
5	3	5		CMV	833	365	1.557
5	4	5		CMV	806	366	1.881
5	5	5		CMV	826	372	1.135
5	6	5		CMV	818	389	1.979
5	7	5		CMV	896	435	2.285
5	1	6		EV71	580	377	2.286
5	2	6		EV71	628	378	2.267
5	3	6		EV71	673	375	2.01
5	4	6		EV71	616	373	2.965
5	5	6		EV71	654	382	2.789
5	6	6		EV71	691	406	2.539
5	7	6		EV71	626	435	2.852
5	1	7		CA16	546	378	1.919
5	2	7		CA16	578	378	2.457
5	3	7		CA16	581	378	2.688
5	4	7		CA16	601	380	2.198
5	5	7		CA16	613	379	2.886
5	6	7		CA16	665	413	2.596
5	7	7		CA16	637	418	2.295
5	1	8		CB5	468	381	1.211
5	2	8		CB5	493	376	1.099
5	3	8		CB5	492	376	1.239
5	4	8		CB5	520	382	0.927
5	5	8		CB5	502	383	0.924
5	6	8		CB5	520	390	1.26
5	7	8		CB5	535	391	1.609
5	1	9		Blank	392	383	0.262
5	2	9		Blank	394	382	0.189
5	3	9		Blank	405	379	0.413
5	4	9		Blank	391	379	0.278
5	5	9		Blank	395	387	0.325
5	6	9		Blank	388	379	0.303
5	7	9		Blank	378	380	0.152
5	1	10		Zip	7023	388	74.034
5	2	10		Zip	6709	383	50.915
5	3	10		Zip	6750	392	12.385
5	4	10		Zip	6728	389	18.656
5	5	10		Zip	6899	393	65.753
5	6	10		Zip	7080	381	48.299
5	7	10		Zip	7265	385	16.548
