# Supplementary material for: Evaluation of a Viral Microarray Based on Simultaneous Extraction and Amplification of Viral Nucleotide Acid for Detecting Human Herpesviruses and Enteroviruses
Source: PLoS One. 2015 Mar 16;10(3):e0117626. doi: 10.1371/journal.pone.0117626 (PMC4361642; doi:10.1371/journal.pone.0117626)
Supplement: S1 File — (ZIP) [file pone.0117626.s001.zip › S51_Data.xls]

## Sheet: Sheet1
Block	Column	Row	Name	ID	F532 Median	B532 Median	SNR 532
7	1	1		Zip	8999	353	94.523
7	2	1		Zip	8961	355	54.758
7	3	1		Zip	9001	367	87.702
7	4	1		Zip	8992	371	24.801
7	5	1		Zip	8987	361	84.794
7	6	1		Zip	9297	362	91.811
7	7	1		Zip	9719	359	92.066
7	1	2		HSV1	1304	365	34.759
7	2	2		HSV1	880	363	2.6
7	3	2		HSV1	827	364	3.177
7	4	2		HSV1	868	360	1.33
7	5	2		HSV1	894	351	3.593
7	6	2		HSV1	870	361	3.667
7	7	2		HSV1	898	354	2.967
7	1	3		HSV2	4333	371	36.768
7	2	3		HSV2	4000	368	25.213
7	3	3		HSV2	3760	370	35.955
7	4	3		HSV2	4120	370	36.98
7	5	3		HSV2	4306	370	38.33
7	6	3		HSV2	4104	387	29.508
7	7	3		HSV2	4751	370	28.054
7	1	4		EBV	899	367	2.802
7	2	4		EBV	869	367	2.386
7	3	4		EBV	901	382	2.593
7	4	4		EBV	889	384	2.852
7	5	4		EBV	810	389	2.159
7	6	4		EBV	834	416	2.622
7	7	4		EBV	871	378	2.548
7	1	5		CMV	925	361	1.915
7	2	5		CMV	847	359	1.649
7	3	5		CMV	778	370	2.337
7	4	5		CMV	875	369	1.21
7	5	5		CMV	983	373	2.328
7	6	5		CMV	825	395	2.094
7	7	5		CMV	779	369	2.627
7	1	6		EV71	656	359	1.719
7	2	6		EV71	618	351	2.195
7	3	6		EV71	565	352	2.543
7	4	6		EV71	627	353	2.077
7	5	6		EV71	679	366	2.355
7	6	6		EV71	685	368	3
7	7	6		EV71	632	364	2.389
7	1	7		CA16	539	354	2.184
7	2	7		CA16	535	339	2.054
7	3	7		CA16	488	334	0.24
7	4	7		CA16	503	343	0.852
7	5	7		CA16	539	351	1.084
7	6	7		CA16	527	377	1.075
7	7	7		CA16	547	370	2.443
7	1	8		CB5	472	351	1.253
7	2	8		CB5	458	332	1.245
7	3	8		CB5	442	329	0.162
7	4	8		CB5	434	342	0.531
7	5	8		CB5	463	356	0.842
7	6	8		CB5	470	376	0.525
7	7	8		CB5	466	355	0.776
7	1	9		Blank	396	350	0.627
7	2	9		Blank	367	343	0.411
7	3	9		Blank	366	334	0.442
7	4	9		Blank	360	338	0.224
7	5	9		Blank	337	343	0.042
7	6	9		Blank	365	358	0.271
7	7	9		Blank	363	353	0.375
7	1	10		Zip	5577	356	42.847
7	2	10		Zip	5702	343	51.873
7	3	10		Zip	5423	334	10.937
7	4	10		Zip	5343	339	8.712
7	5	10		Zip	5692	339	63.398
7	6	10		Zip	5793	357	63.894
7	7	10		Zip	5947	360	64.024
