# Supplementary material for: Evaluation of a Viral Microarray Based on Simultaneous Extraction and Amplification of Viral Nucleotide Acid for Detecting Human Herpesviruses and Enteroviruses
Source: PLoS One. 2015 Mar 16;10(3):e0117626. doi: 10.1371/journal.pone.0117626 (PMC4361642; doi:10.1371/journal.pone.0117626)
Supplement: S1 File — (ZIP) [file pone.0117626.s001.zip › S53_Data.xls]

## Sheet: Sheet1
Block	Column	Row	Name	ID	F532 Median	B532 Median	SNR 532
11	1	1		Zip	6479	365	31.891
11	2	1		Zip	6897	366	32.124
11	3	1		Zip	6919	352	48.496
11	4	1		Zip	7059	347	62.448
11	5	1		Zip	7231	356	39.556
11	6	1		Zip	7240	359	21.575
11	7	1		Zip	7271	345	21.324
11	1	2		HSV1	668	362	2.123
11	2	2		HSV1	756	356	3.025
11	3	2		HSV1	756	366	4.615
11	4	2		HSV1	822	364	3.612
11	5	2		HSV1	780	383	2.541
11	6	2		HSV1	778	397	3.884
11	7	2		HSV1	739	342	2.581
11	1	3		HSV2	3330	336	50.853
11	2	3		HSV2	3702	338	40.211
11	3	3		HSV2	3479	360	26.225
11	4	3		HSV2	3138	375	24.765
11	5	3		HSV2	3233	405	51.735
11	6	3		HSV2	2507	443	32.616
11	7	3		HSV2	3673	354	35.929
11	1	4		EBV	867	345	2.772
11	2	4		EBV	883	348	3.02
11	3	4		EBV	779	355	2.438
11	4	4		EBV	809	368	2.788
11	5	4		EBV	894	379	0.854
11	6	4		EBV	898	386	3.036
11	7	4		EBV	802	337	2.085
11	1	5		CMV	489	354	0.963
11	2	5		CMV	527	358	0.26
11	3	5		CMV	547	357	1.357
11	4	5		CMV	563	355	1.351
11	5	5		CMV	577	359	0.455
11	6	5		CMV	556	368	2
11	7	5		CMV	490	322	1.755
11	1	6		EV71	422	354	0.789
11	2	6		EV71	453	375	0.128
11	3	6		EV71	470	381	0.106
11	4	6		EV71	444	360	0.908
11	5	6		EV71	483	365	1.781
11	6	6		EV71	461	369	1
11	7	6		EV71	423	321	1.95
11	1	7		CA16	421	356	0.618
11	2	7		CA16	447	370	0.757
11	3	7		CA16	444	374	0.589
11	4	7		CA16	426	358	0.708
11	5	7		CA16	425	346	0.813
11	6	7		CA16	422	338	1.333
11	7	7		CA16	394	320	0.116
11	1	8		CB5	403	360	0.484
11	2	8		CB5	398	362	0.06
11	3	8		CB5	423	352	0.46
11	4	8		CB5	391	342	0.682
11	5	8		CB5	398	342	0.909
11	6	8		CB5	388	331	0.534
11	7	8		CB5	380	319	0.054
11	1	9		Blank	356	342	0.272
11	2	9		Blank	376	344	0.02
11	3	9		Blank	357	336	0.042
11	4	9		Blank	384	328	0.353
11	5	9		Blank	354	326	0.356
11	6	9		Blank	355	318	0.375
11	7	9		Blank	362	311	0.478
11	1	10		Zip	6566	350	26.802
11	2	10		Zip	6370	352	12.812
11	3	10		Zip	6474	348	18.777
11	4	10		Zip	6510	341	40.252
11	5	10		Zip	6601	323	19.63
11	6	10		Zip	6636	316	63.24
11	7	10		Zip	6765	315	33.368
