# Supplementary material for: Evaluation of a Viral Microarray Based on Simultaneous Extraction and Amplification of Viral Nucleotide Acid for Detecting Human Herpesviruses and Enteroviruses
Source: PLoS One. 2015 Mar 16;10(3):e0117626. doi: 10.1371/journal.pone.0117626 (PMC4361642; doi:10.1371/journal.pone.0117626)
Supplement: S1 File — (ZIP) [file pone.0117626.s001.zip › S54_Data.xls]

## Sheet: Sheet1
Block	Column	Row	Name	ID	F532 Median	B532 Median	SNR 532
2	1	1		Zip	9284	375	107.738
2	2	1		Zip	9173	372	104.633
2	3	1		Zip	9419	372	72.891
2	4	1		Zip	9935	364	104.046
2	5	1		Zip	9940	360	23.888
2	6	1		Zip	9771	359	12.651
2	7	1		Zip	9573	358	108.662
2	1	2		HSV1	1720	378	4.586
2	2	2		HSV1	1747	371	4.608
2	3	2		HSV1	1859	373	1.362
2	4	2		HSV1	1948	364	1.451
2	5	2		HSV1	1925	357	4.962
2	6	2		HSV1	1867	356	2.333
2	7	2		HSV1	1494	357	4.272
2	1	3		HSV2	5672	372	4.55
2	2	3		HSV2	6029	374	5.104
2	3	3		HSV2	6078	378	5.414
2	4	3		HSV2	6167	376	9.039
2	5	3		HSV2	6151	360	13.068
2	6	3		HSV2	6007	352	12.368
2	7	3		HSV2	5740	353	23.142
2	1	4		EBV	1662	378	2.816
2	2	4		EBV	1052	378	1.483
2	3	4		EBV	1653	378	3.78
2	4	4		EBV	1220	373	1.568
2	5	4		EBV	1197	354	2.525
2	6	4		EBV	1657	344	2.162
2	7	4		EBV	1073	346	2.087
2	1	5		CMV	732	376	2.066
2	2	5		CMV	717	374	2.542
2	3	5		CMV	720	378	2.12
2	4	5		CMV	663	372	1.847
2	5	5		CMV	666	358	1.907
2	6	5		CMV	682	354	2.085
2	7	5		CMV	659	358	2.254
2	1	6		EV71	559	372	3.489
2	2	6		EV71	549	370	2.276
2	3	6		EV71	563	372	2.114
2	4	6		EV71	540	365	2.365
2	5	6		EV71	518	361	1.897
2	6	6		EV71	493	362	1.459
2	7	6		EV71	479	370	1.037
2	1	7		CA16	484	372	2.513
2	2	7		CA16	479	375	1.56
2	3	7		CA16	473	376	0.931
2	4	7		CA16	463	370	1.403
2	5	7		CA16	454	365	0.294
2	6	7		CA16	464	375	0.262
2	7	7		CA16	450	374	0.673
2	1	8		CB5	451	375	1.19
2	2	8		CB5	448	387	0.839
2	3	8		CB5	435	382	0.419
2	4	8		CB5	437	374	0.295
2	5	8		CB5	425	370	0.447
2	6	8		CB5	411	374	0.494
2	7	8		CB5	407	379	0.287
2	1	9		Blank	385	371	0.282
2	2	9		Blank	375	379	0.113
2	3	9		Blank	384	376	0.4
2	4	9		Blank	390	382	-0.005
2	5	9		Blank	377	376	0.156
2	6	9		Blank	408	378	0.128
2	7	9		Blank	396	380	0.059
2	1	10		Zip	7585	380	24.33
2	2	10		Zip	7705	382	16
2	3	10		Zip	7604	383	9.764
2	4	10		Zip	7660	383	6.834
2	5	10		Zip	7447	380	6.735
2	6	10		Zip	7600	385	47.546
2	7	10		Zip	7437	383	18.161
