# Supplementary material for: Evaluation of a Viral Microarray Based on Simultaneous Extraction and Amplification of Viral Nucleotide Acid for Detecting Human Herpesviruses and Enteroviruses
Source: PLoS One. 2015 Mar 16;10(3):e0117626. doi: 10.1371/journal.pone.0117626 (PMC4361642; doi:10.1371/journal.pone.0117626)
Supplement: S1 File — (ZIP) [file pone.0117626.s001.zip › S55_Data.xls]

## Sheet: Sheet1
Block	Column	Row	Name	ID	F532 Median	B532 Median	SNR 532
4	1	1		Zip	8190	364	66.677
4	2	1		Zip	8256	362	75.116
4	3	1		Zip	8236	369	31.52
4	4	1		Zip	8372	362	51.937
4	5	1		Zip	8057	359	70.161
4	6	1		Zip	8056	361	63.437
4	7	1		Zip	8122	352	60.832
4	1	2		HSV1	1236	359	3.618
4	2	2		HSV1	1232	361	2.879
4	3	2		HSV1	1289	366	2.569
4	4	2		HSV1	1273	361	3.796
4	5	2		HSV1	1208	357	2.983
4	6	2		HSV1	1153	358	2.438
4	7	2		HSV1	1557	356	2.84
4	1	3		HSV2	5329	360	21.78
4	2	3		HSV2	5577	363	14.236
4	3	3		HSV2	5129	369	9.55
4	4	3		HSV2	5218	363	11.437
4	5	3		HSV2	5118	361	12.09
4	6	3		HSV2	5165	363	10.3
4	7	3		HSV2	4317	356	30.05
4	1	4		EBV	1613	355	2.142
4	2	4		EBV	1627	357	2.981
4	3	4		EBV	1555	356	1.308
4	4	4		EBV	1579	360	0.947
4	5	4		EBV	1473	363	1.938
4	6	4		EBV	1447	368	1.26
4	7	4		EBV	1285	355	5.847
4	1	5		CMV	602	351	2.287
4	2	5		CMV	595	353	2.954
4	3	5		CMV	609	356	0.577
4	4	5		CMV	559	364	0.179
4	5	5		CMV	607	362	3.049
4	6	5		CMV	583	368	0.459
4	7	5		CMV	574	356	2.31
4	1	6		EV71	484	354	1.213
4	2	6		EV71	497	359	1.35
4	3	6		EV71	478	360	1.084
4	4	6		EV71	490	360	0.255
4	5	6		EV71	471	353	0.24
4	6	6		EV71	468	358	1.131
4	7	6		EV71	487	352	1.374
4	1	7		CA16	444	354	0.748
4	2	7		CA16	466	360	0.923
4	3	7		CA16	449	358	1.073
4	4	7		CA16	437	365	1.038
4	5	7		CA16	435	369	0.651
4	6	7		CA16	457	360	0.87
4	7	7		CA16	470	357	0.836
4	1	8		CB5	407	352	0.63
4	2	8		CB5	416	354	0.695
4	3	8		CB5	402	359	0.512
4	4	8		CB5	411	367	0.651
4	5	8		CB5	417	363	0.257
4	6	8		CB5	422	358	0.37
4	7	8		CB5	425	358	0.728
4	1	9		Blank	380	350	0.521
4	2	9		Blank	380	358	0.388
4	3	9		Blank	405	363	0.635
4	4	9		Blank	384	363	0.111
4	5	9		Blank	382	355	0.459
4	6	9		Blank	376	358	0.438
4	7	9		Blank	381	361	0.292
4	1	10		Zip	7743	351	82.365
4	2	10		Zip	7556	354	60.436
4	3	10		Zip	7299	362	51.605
4	4	10		Zip	7229	363	21.795
4	5	10		Zip	7409	361	14.988
4	6	10		Zip	7594	366	65.206
4	7	10		Zip	7841	371	89.818
