# Supplementary material for: Evaluation of a Viral Microarray Based on Simultaneous Extraction and Amplification of Viral Nucleotide Acid for Detecting Human Herpesviruses and Enteroviruses
Source: PLoS One. 2015 Mar 16;10(3):e0117626. doi: 10.1371/journal.pone.0117626 (PMC4361642; doi:10.1371/journal.pone.0117626)
Supplement: S1 File — (ZIP) [file pone.0117626.s001.zip › S56_Data.xls]

## Sheet: Sheet1
Block	Column	Row	Name	ID	F532 Median	B532 Median	SNR 532
6	1	1		Zip	7410	342	84.603
6	2	1		Zip	7454	363	80.051
6	3	1		Zip	7365	377	75.325
6	4	1		Zip	7598	361	68.84
6	5	1		Zip	7330	330	12.124
6	6	1		Zip	7545	332	69.152
6	7	1		Zip	7609	339	77.463
6	1	2		HSV1	7577	339	89.64
6	2	2		HSV1	7698	352	72.303
6	3	2		HSV1	7750	372	75.619
6	4	2		HSV1	7895	363	47.511
6	5	2		HSV1	7852	337	20.07
6	6	2		HSV1	8092	329	90.908
6	7	2		HSV1	7996	336	94.816
6	1	3		HSV2	1018	334	4.671
6	2	3		HSV2	1017	342	2.893
6	3	3		HSV2	1006	367	3.556
6	4	3		HSV2	936	372	2.746
6	5	3		HSV2	989	380	2.721
6	6	3		HSV2	970	361	3.025
6	7	3		HSV2	905	332	2.349
6	1	4		EBV	890	335	3.168
6	2	4		EBV	916	336	3.686
6	3	4		EBV	768	345	0.799
6	4	4		EBV	794	364	0.662
6	5	4		EBV	840	379	3.068
6	6	4		EBV	884	364	2.577
6	7	4		EBV	847	330	2.407
6	1	5		CMV	549	333	1.644
6	2	5		CMV	533	334	2.776
6	3	5		CMV	543	331	2.59
6	4	5		CMV	522	332	1.979
6	5	5		CMV	552	338	1.906
6	6	5		CMV	548	332	2.133
6	7	5		CMV	474	327	1.726
6	1	6		EV71	440	336	1.47
6	2	6		EV71	438	338	1.575
6	3	6		EV71	451	333	1.519
6	4	6		EV71	448	326	1.494
6	5	6		EV71	454	327	1.409
6	6	6		EV71	460	331	1.511
6	7	6		EV71	430	330	1.316
6	1	7		CA16	411	335	1.096
6	2	7		CA16	429	338	0.959
6	3	7		CA16	426	340	0.949
6	4	7		CA16	423	336	1.071
6	5	7		CA16	415	332	0.988
6	6	7		CA16	443	329	1.432
6	7	7		CA16	424	337	0.308
6	1	8		CB5	393	339	0.615
6	2	8		CB5	401	343	0.635
6	3	8		CB5	399	341	0.583
6	4	8		CB5	397	338	0.649
6	5	8		CB5	385	340	0.581
6	6	8		CB5	401	334	0.931
6	7	8		CB5	390	338	0.708
6	1	9		Blank	357	334	0.417
6	2	9		Blank	362	332	0.382
6	3	9		Blank	365	337	0.33
6	4	9		Blank	360	342	0.706
6	5	9		Blank	354	338	0.363
6	6	9		Blank	362	347	0.148
6	7	9		Blank	374	344	0.402
6	1	10		Zip	6802	331	23.901
6	2	10		Zip	6622	333	52.15
6	3	10		Zip	6641	338	45.5
6	4	10		Zip	6757	343	20.212
6	5	10		Zip	6868	340	61.676
6	6	10		Zip	6891	349	47.197
6	7	10		Zip	7032	346	49.564
