# Supplementary material for: Evaluation of a Viral Microarray Based on Simultaneous Extraction and Amplification of Viral Nucleotide Acid for Detecting Human Herpesviruses and Enteroviruses
Source: PLoS One. 2015 Mar 16;10(3):e0117626. doi: 10.1371/journal.pone.0117626 (PMC4361642; doi:10.1371/journal.pone.0117626)
Supplement: S1 File — (ZIP) [file pone.0117626.s001.zip › S57_Data.xls]

## Sheet: Sheet1
Block	Column	Row	Name	ID	F532 Median	B532 Median	SNR 532
8	1	1		Zip	7331	363	53.237
8	2	1		Zip	7256	366	71.659
8	3	1		Zip	7011	381	80.108
8	4	1		Zip	7519	393	50.81
8	5	1		Zip	7517	411	70.581
8	6	1		Zip	7547	392	59.743
8	7	1		Zip	7515	358	78.057
8	1	2		HSV1	7744	395	70.961
8	2	2		HSV1	7622	385	37.343
8	3	2		HSV1	7484	385	59.301
8	4	2		HSV1	7460	419	50.282
8	5	2		HSV1	7539	439	64.725
8	6	2		HSV1	7635	399	50.992
8	7	2		HSV1	7787	366	72.621
8	1	3		HSV2	1215	405	4.125
8	2	3		HSV2	1203	401	2.082
8	3	3		HSV2	1170	397	4.867
8	4	3		HSV2	1132	418	3.261
8	5	3		HSV2	1021	448	2.51
8	6	3		HSV2	1191	412	2.092
8	7	3		HSV2	1137	370	2.679
8	1	4		EBV	861	408	2.176
8	2	4		EBV	834	414	2.914
8	3	4		EBV	916	410	2.122
8	4	4		EBV	837	420	2.348
8	5	4		EBV	708	479	2.495
8	6	4		EBV	886	442	1.453
8	7	4		EBV	870	384	1.844
8	1	5		CMV	569	398	0.898
8	2	5		CMV	548	405	0.887
8	3	5		CMV	564	375	2.132
8	4	5		CMV	565	388	1.967
8	5	5		CMV	580	409	1.645
8	6	5		CMV	579	370	2.396
8	7	5		CMV	571	364	1.97
8	1	6		EV71	473	366	0.644
8	2	6		EV71	484	376	1.526
8	3	6		EV71	497	380	1.88
8	4	6		EV71	479	373	1.354
8	5	6		EV71	493	346	1.5
8	6	6		EV71	484	358	1.5
8	7	6		EV71	504	377	1.409
8	1	7		CA16	447	344	1.1
8	2	7		CA16	463	360	0.893
8	3	7		CA16	479	363	0.965
8	4	7		CA16	454	364	0.99
8	5	7		CA16	444	335	1.4
8	6	7		CA16	467	350	1.067
8	7	7		CA16	485	372	1.272
8	1	8		CB5	420	355	0.382
8	2	8		CB5	432	347	0.691
8	3	8		CB5	425	343	0.719
8	4	8		CB5	441	357	0.851
8	5	8		CB5	430	347	1
8	6	8		CB5	427	357	0.7
8	7	8		CB5	475	382	0.842
8	1	9		Blank	371	329	0.566
8	2	9		Blank	374	333	0.567
8	3	9		Blank	373	334	0.563
8	4	9		Blank	395	338	0.793
8	5	9		Blank	385	343	0.315
8	6	9		Blank	396	357	0.387
8	7	9		Blank	403	381	0.132
8	1	10		Zip	7535	328	95.36
8	2	10		Zip	7815	339	101.757
8	3	10		Zip	7857	334	102.392
8	4	10		Zip	7973	337	103.405
8	5	10		Zip	7862	345	30.277
8	6	10		Zip	8089	352	77.687
8	7	10		Zip	8005	375	58.919
