# Supplementary material for: Evaluation of a Viral Microarray Based on Simultaneous Extraction and Amplification of Viral Nucleotide Acid for Detecting Human Herpesviruses and Enteroviruses
Source: PLoS One. 2015 Mar 16;10(3):e0117626. doi: 10.1371/journal.pone.0117626 (PMC4361642; doi:10.1371/journal.pone.0117626)
Supplement: S1 File — (ZIP) [file pone.0117626.s001.zip › S58_Data.xls]

## Sheet: Sheet1
Block	Column	Row	Name	ID	F532 Median	B532 Median	SNR 532
10	1	1		Zip	4880	289	15.885
10	2	1		Zip	4752	285	16.591
10	3	1		Zip	4832	288	56.347
10	4	1		Zip	4850	282	55.093
10	5	1		Zip	4999	276	45.774
10	6	1		Zip	5156	264	58.963
10	7	1		Zip	5094	266	43.642
10	1	2		HSV1	807	290	2.961
10	2	2		HSV1	795	292	2.5
10	3	2		HSV1	774	297	2.586
10	4	2		HSV1	760	303	2.144
10	5	2		HSV1	797	301	3.667
10	6	2		HSV1	784	286	2.075
10	7	2		HSV1	781	283	2.835
10	1	3		HSV2	1085	295	3.179
10	2	3		HSV2	1029	297	7.781
10	3	3		HSV2	1069	300	10.635
10	4	3		HSV2	1087	305	4.596
10	5	3		HSV2	1021	309	5.301
10	6	3		HSV2	1065	319	7.868
10	7	3		HSV2	1095	314	9.716
10	1	4		EBV	673	286	2.306
10	2	4		EBV	673	280	2.012
10	3	4		EBV	656	281	2.682
10	4	4		EBV	664	283	2.31
10	5	4		EBV	666	288	2.535
10	6	4		EBV	650	310	2.072
10	7	4		EBV	662	315	2.333
10	1	5		CMV	542	268	3.096
10	2	5		CMV	550	267	3.383
10	3	5		CMV	515	268	3.103
10	4	5		CMV	528	267	2.333
10	5	5		CMV	534	279	2.826
10	6	5		CMV	548	307	2.252
10	7	5		CMV	561	305	1.992
10	1	6		EV71	388	273	1.198
10	2	6		EV71	373	267	1.447
10	3	6		EV71	377	265	1.172
10	4	6		EV71	395	270	0.303
10	5	6		EV71	404	281	0.298
10	6	6		EV71	390	294	1.222
10	7	6		EV71	397	298	1.338
10	1	7		CA16	391	268	1.627
10	2	7		CA16	388	266	1.418
10	3	7		CA16	381	267	0.429
10	4	7		CA16	406	269	0.553
10	5	7		CA16	278	278	0.239
10	6	7		CA16	378	280	0.884
10	7	7		CA16	423	302	1.417
10	1	8		CB5	371	273	1.325
10	2	8		CB5	374	267	0.972
10	3	8		CB5	360	272	0.634
10	4	8		CB5	347	272	0.934
10	5	8		CB5	370	273	0.342
10	6	8		CB5	364	276	0.319
10	7	8		CB5	385	291	1
10	1	9		Blank	338	271	0.422
10	2	9		Blank	338	267	0.381
10	3	9		Blank	339	273	0.392
10	4	9		Blank	343	277	0.431
10	5	9		Blank	337	279	0.773
10	6	9		Blank	333	277	0.725
10	7	9		Blank	341	286	0.818
10	1	10		Zip	6581	273	34.266
10	2	10		Zip	6579	269	44.873
10	3	10		Zip	6647	279	42.085
10	4	10		Zip	6817	279	77.902
10	5	10		Zip	6685	272	89.714
10	6	10		Zip	6841	277	47.203
10	7	10		Zip	7202	282	76.86
