# Supplementary material for: Evaluation of a Viral Microarray Based on Simultaneous Extraction and Amplification of Viral Nucleotide Acid for Detecting Human Herpesviruses and Enteroviruses
Source: PLoS One. 2015 Mar 16;10(3):e0117626. doi: 10.1371/journal.pone.0117626 (PMC4361642; doi:10.1371/journal.pone.0117626)
Supplement: S1 File — (ZIP) [file pone.0117626.s001.zip › S59_Data.xls]

## Sheet: Sheet1
Block	Column	Row	Name	ID	F532 Median	B532 Median	SNR 532
7	1	1		Zip	4744	242	60.313
7	2	1		Zip	4555	236	64.607
7	3	1		Zip	4540	232	66.407
7	4	1		Zip	4437	228	56.277
7	5	1		Zip	4445	224	62
7	6	1		Zip	4449	225	28.648
7	7	1		Zip	4714	223	57.778
7	1	2		HSV1	247	236	0.355
7	2	2		HSV1	258	231	0.448
7	3	2		HSV1	257	232	0.661
7	4	2		HSV1	256	230	0.421
7	5	2		HSV1	266	224	0.707
7	6	2		HSV1	249	222	0.175
7	7	2		HSV1	236	219	0.382
7	1	3		HSV2	362	231	1.952
7	2	3		HSV2	337	228	1.931
7	3	3		HSV2	339	230	1.964
7	4	3		HSV2	322	226	0.959
7	5	3		HSV2	339	221	1.5
7	6	3		HSV2	352	223	1.699
7	7	3		HSV2	353	222	1.971
7	1	4		EBV	289	242	0.894
7	2	4		EBV	291	229	1
7	3	4		EBV	276	223	0.846
7	4	4		EBV	280	220	0.638
7	5	4		EBV	276	222	0.75
7	6	4		EBV	288	225	1.032
7	7	4		EBV	297	231	0.968
7	1	5		CMV	502	241	3.776
7	2	5		CMV	478	230	3.781
7	3	5		CMV	460	223	3.552
7	4	5		CMV	455	221	3.842
7	5	5		CMV	458	225	3.525
7	6	5		CMV	490	225	2.988
7	7	5		CMV	500	234	3.507
7	1	6		EV71	230	235	-0.074
7	2	6		EV71	226	223	-0.062
7	3	6		EV71	226	228	0.018
7	4	6		EV71	222	225	-0.1
7	5	6		EV71	233	229	0
7	6	6		EV71	223	228	-0.096
7	7	6		EV71	226	225	0
7	1	7		CA16	254	241	0.049
7	2	7		CA16	249	230	0.121
7	3	7		CA16	248	231	0.206
7	4	7		CA16	247	232	0.158
7	5	7		CA16	246	232	0.361
7	6	7		CA16	248	227	0.271
7	7	7		CA16	245	228	0.22
7	1	8		CB5	237	243	-0.112
7	2	8		CB5	228	238	-0.11
7	3	8		CB5	225	234	-0.06
7	4	8		CB5	228	235	-0.06
7	5	8		CB5	228	233	-0.076
7	6	8		CB5	228	227	-0.032
7	7	8		CB5	221	225	-0.051
7	1	9		Blank	243	236	0.045
7	2	9		Blank	232	233	-0.019
7	3	9		Blank	228	232	-0.073
7	4	9		Blank	242	234	0.19
7	5	9		Blank	235	235	-0.061
7	6	9		Blank	232	234	-0.058
7	7	9		Blank	229	230	-0.035
7	1	10		Zip	4288	238	65.574
7	2	10		Zip	5243	237	54.318
7	3	10		Zip	5216	234	80.898
7	4	10		Zip	5114	232	82.561
7	5	10		Zip	5107	228	34.64
7	6	10		Zip	4912	227	34.333
7	7	10		Zip	4944	225	79.684
