# Supplementary material for: Evaluation of a Viral Microarray Based on Simultaneous Extraction and Amplification of Viral Nucleotide Acid for Detecting Human Herpesviruses and Enteroviruses
Source: PLoS One. 2015 Mar 16;10(3):e0117626. doi: 10.1371/journal.pone.0117626 (PMC4361642; doi:10.1371/journal.pone.0117626)
Supplement: S1 File — (ZIP) [file pone.0117626.s001.zip › S60_Data.xls]

## Sheet: Sheet1
Block	Column	Row	Name	ID	F532 Median	B532 Median	SNR 532
9	1	1		Zip	4582	226	67.034
9	2	1		Zip	4286	222	5.248
9	3	1		Zip	4314	219	8.325
9	4	1		Zip	3825	215	16.064
9	5	1		Zip	4107	212	65.576
9	6	1		Zip	4349	216	12.119
9	7	1		Zip	4975	211	85.204
9	1	2		HSV1	230	221	0.203
9	2	2		HSV1	226	218	0.068
9	3	2		HSV1	222	216	0.211
9	4	2		HSV1	218	213	-0.062
9	5	2		HSV1	220	215	0.222
9	6	2		HSV1	232	217	0.101
9	7	2		HSV1	233	211	0.386
9	1	3		HSV2	266	220	0.909
9	2	3		HSV2	257	216	0.776
9	3	3		HSV2	265	219	0.907
9	4	3		HSV2	276	215	1.074
9	5	3		HSV2	270	215	1.074
9	6	3		HSV2	272	218	0.932
9	7	3		HSV2	262	215	0.803
9	1	4		EBV	237	222	0.254
9	2	4		EBV	225	220	0.12
9	3	4		EBV	220	217	0.068
9	4	4		EBV	227	213	0.19
9	5	4		EBV	238	213	0.4
9	6	4		EBV	228	213	0.257
9	7	4		EBV	224	216	0.09
9	1	5		CMV	478	224	3.754
9	2	5		CMV	452	218	3.732
9	3	5		CMV	448	218	3.655
9	4	5		CMV	443	217	3.55
9	5	5		CMV	474	218	3.704
9	6	5		CMV	458	213	3.53
9	7	5		CMV	456	212	0.734
9	1	6		EV71	219	223	-0.109
9	2	6		EV71	209	218	-0.085
9	3	6		EV71	210	219	-0.079
9	4	6		EV71	200	214	-0.204
9	5	6		EV71	206	215	-0.073
9	6	6		EV71	215	213	-0.055
9	7	6		EV71	207	215	-0.179
9	1	7		CA16	229	226	0.091
9	2	7		CA16	224	215	0.103
9	3	7		CA16	226	219	-0.074
9	4	7		CA16	232	216	0.027
9	5	7		CA16	222	217	0.05
9	6	7		CA16	232	216	0.067
9	7	7		CA16	226	216	0.236
9	1	8		CB5	222	221	-0.059
9	2	8		CB5	210	216	-0.111
9	3	8		CB5	199	219	-0.323
9	4	8		CB5	204	220	-0.246
9	5	8		CB5	211	219	-0.117
9	6	8		CB5	220	219	-0.039
9	7	8		CB5	225	216	0.083
9	1	9		Blank	232	229	0.044
9	2	9		Blank	226	221	0
9	3	9		Blank	224	221	0.048
9	4	9		Blank	218	223	-0.056
9	5	9		Blank	228	223	0
9	6	9		Blank	230	226	0.048
9	7	9		Blank	225	219	0.053
9	1	10		Zip	5160	227	57.3
9	2	10		Zip	4954	224	54.646
9	3	10		Zip	4798	222	30.372
9	4	10		Zip	4705	225	15.781
9	5	10		Zip	5298	227	70.859
9	6	10		Zip	5249	224	79.983
9	7	10		Zip	4582	218	38.903
