# Supplementary material for: Evaluation of a Viral Microarray Based on Simultaneous Extraction and Amplification of Viral Nucleotide Acid for Detecting Human Herpesviruses and Enteroviruses
Source: PLoS One. 2015 Mar 16;10(3):e0117626. doi: 10.1371/journal.pone.0117626 (PMC4361642; doi:10.1371/journal.pone.0117626)
Supplement: S1 File — (ZIP) [file pone.0117626.s001.zip › S61_Data.xls]

## Sheet: Sheet1
Block	Column	Row	Name	ID	F532 Median	B532 Median	SNR 532
11	1	1		Zip	4117	286	25.061
11	2	1		Zip	3894	301	3.213
11	3	1		Zip	4230	313	7.322
11	4	1		Zip	4372	321	7.949
11	5	1		Zip	4304	324	6.563
11	6	1		Zip	4630	319	48.023
11	7	1		Zip	4484	310	22.567
11	1	2		HSV1	294	306	-0.169
11	2	2		HSV1	283	321	-0.566
11	3	2		HSV1	297	320	-0.342
11	4	2		HSV1	286	317	-0.429
11	5	2		HSV1	275	307	-0.365
11	6	2		HSV1	277	293	-0.202
11	7	2		HSV1	268	281	-0.174
11	1	3		HSV2	252	283	-0.254
11	2	3		HSV2	235	285	-0.682
11	3	3		HSV2	243	289	-0.493
11	4	3		HSV2	242	281	-0.478
11	5	3		HSV2	259	275	-0.257
11	6	3		HSV2	253	268	-0.174
11	7	3		HSV2	252	271	-0.362
11	1	4		EBV	238	282	-0.677
11	2	4		EBV	235	277	-0.785
11	3	4		EBV	229	278	-0.73
11	4	4		EBV	223	280	-0.864
11	5	4		EBV	233	274	-0.719
11	6	4		EBV	232	272	-0.609
11	7	4		EBV	236	269	-0.5
11	1	5		CMV	224	285	-0.776
11	2	5		CMV	227	283	-0.776
11	3	5		CMV	210	282	-0.919
11	4	5		CMV	223	279	-0.783
11	5	5		CMV	230	275	-0.697
11	6	5		CMV	224	271	-0.672
11	7	5		CMV	228	271	-0.642
11	1	6		EV71	1814	286	5.207
11	2	6		EV71	1874	284	17.805
11	3	6		EV71	1879	285	18.214
11	4	6		EV71	1922	281	21.746
11	5	6		EV71	1940	282	21.529
11	6	6		EV71	1816	279	16.488
11	7	6		EV71	1846	276	18.568
11	1	7		CA16	336	282	0.591
11	2	7		CA16	342	284	0.879
11	3	7		CA16	353	285	0.97
11	4	7		CA16	349	286	1.031
11	5	7		CA16	350	282	1.108
11	6	7		CA16	344	286	0.106
11	7	7		CA16	361	285	1.031
11	1	8		CB5	250	285	-0.652
11	2	8		CB5	247	290	-0.62
11	3	8		CB5	249	287	-0.221
11	4	8		CB5	248	293	-0.671
11	5	8		CB5	257	290	-0.53
11	6	8		CB5	251	290	-0.106
11	7	8		CB5	253	291	-0.565
11	1	9		Blank	268	285	-0.257
11	2	9		Blank	272	294	-0.379
11	3	9		Blank	263	294	-0.178
11	4	9		Blank	268	297	-0.37
11	5	9		Blank	272	295	-0.269
11	6	9		Blank	270	300	-0.015
11	7	9		Blank	278	285	-0.271
11	1	10		Zip	4752	294	8.179
11	2	10		Zip	4605	297	63.185
11	3	10		Zip	4296	298	43.988
11	4	10		Zip	4272	300	41.747
11	5	10		Zip	4315	310	52.127
11	6	10		Zip	3982	302	13.931
11	7	10		Zip	4166	295	7.693
