# Supplementary material for: Evaluation of a Viral Microarray Based on Simultaneous Extraction and Amplification of Viral Nucleotide Acid for Detecting Human Herpesviruses and Enteroviruses
Source: PLoS One. 2015 Mar 16;10(3):e0117626. doi: 10.1371/journal.pone.0117626 (PMC4361642; doi:10.1371/journal.pone.0117626)
Supplement: S1 File — (ZIP) [file pone.0117626.s001.zip › S62_Data.xls]

## Sheet: Sheet1
Block	Column	Row	Name	ID	F532 Median	B532 Median	SNR 532
2	1	1		Zip	4156	287	56.266
2	2	1		Zip	4126	293	55.588
2	3	1		Zip	4259	297	52.851
2	4	1		Zip	4376	291	57.338
2	5	1		Zip	4303	294	59.318
2	6	1		Zip	4381	293	57.676
2	7	1		Zip	4599	296	61.391
2	1	2		HSV1	266	279	-0.2
2	2	2		HSV1	270	285	-0.229
2	3	2		HSV1	291	296	0.028
2	4	2		HSV1	289	294	-0.062
2	5	2		HSV1	277	293	-0.197
2	6	2		HSV1	276	295	-0.312
2	7	2		HSV1	292	299	-0.159
2	1	3		HSV2	264	282	0.985
2	2	3		HSV2	286	282	0.091
2	3	3		HSV2	290	289	-0.015
2	4	3		HSV2	276	297	-0.25
2	5	3		HSV2	286	298	-0.179
2	6	3		HSV2	264	300	-0.515
2	7	3		HSV2	275	300	-0.303
2	1	4		EBV	250	282	-0.545
2	2	4		EBV	262	282	-0.324
2	3	4		EBV	258	287	-0.368
2	4	4		EBV	257	292	-0.5
2	5	4		EBV	260	296	-0.478
2	6	4		EBV	264	300	-0.603
2	7	4		EBV	266	302	-0.565
2	1	5		CMV	241	282	-0.247
2	2	5		CMV	261	286	-0.147
2	3	5		CMV	259	292	-0.478
2	4	5		CMV	266	296	-0.5
2	5	5		CMV	264	298	-0.551
2	6	5		CMV	245	299	-0.836
2	7	5		CMV	262	308	-0.768
2	1	6		EV71	428	282	2.083
2	2	6		EV71	419	285	1.435
2	3	6		EV71	422	299	1.847
2	4	6		EV71	469	312	2.129
2	5	6		EV71	481	313	1.964
2	6	6		EV71	465	311	2.038
2	7	6		EV71	461	320	1.727
2	1	7		CA16	688	296	3.071
2	2	7		CA16	630	305	2.225
2	3	7		CA16	681	315	3.235
2	4	7		CA16	638	318	3.028
2	5	7		CA16	634	320	5.035
2	6	7		CA16	667	322	3.13
2	7	7		CA16	642	320	1.108
2	1	8		CB5	4295	302	27.382
2	2	8		CB5	4428	307	19.879
2	3	8		CB5	4447	316	40.547
2	4	8		CB5	4194	327	27.185
2	5	8		CB5	4285	320	17.64
2	6	8		CB5	4364	326	5.258
2	7	8		CB5	4398	319	4.984
2	1	9		Blank	291	307	-0.234
2	2	9		Blank	308	307	-0.03
2	3	9		Blank	305	329	-0.134
2	4	9		Blank	318	338	-0.04
2	5	9		Blank	307	326	-0.155
2	6	9		Blank	301	331	-0.173
2	7	9		Blank	316	323	-0.084
2	1	10		Zip	5011	320	21.083
2	2	10		Zip	5095	324	59.274
2	3	10		Zip	5220	336	45.011
2	4	10		Zip	5198	340	34.395
2	5	10		Zip	5193	331	38.737
2	6	10		Zip	5177	330	4.134
2	7	10		Zip	5070	328	41.292
