# Supplementary material for: Evaluation of a Viral Microarray Based on Simultaneous Extraction and Amplification of Viral Nucleotide Acid for Detecting Human Herpesviruses and Enteroviruses
Source: PLoS One. 2015 Mar 16;10(3):e0117626. doi: 10.1371/journal.pone.0117626 (PMC4361642; doi:10.1371/journal.pone.0117626)
Supplement: S1 File — (ZIP) [file pone.0117626.s001.zip › S63_Data.xls]

## Sheet: Sheet1
Block	Column	Row	Name	ID	F532 Median	B532 Median	SNR 532
4	1	1		Zip	4588	425	41.727
4	2	1		Zip	4875	439	14.275
4	3	1		Zip	4501	497	14.332
4	4	1		Zip	4353	475	14.685
4	5	1		Zip	4631	492	19.497
4	6	1		Zip	4867	489	19.849
4	7	1		Zip	4883	464	2.881
4	1	2		HSV1	314	425	-1.337
4	2	2		HSV1	334	444	-0.341
4	3	2		HSV1	348	524	-1.261
4	4	2		HSV1	339	491	-1.049
4	5	2		HSV1	324	465	-0.896
4	6	2		HSV1	316	455	-0.151
4	7	2		HSV1	332	452	-0.14
4	1	3		HSV2	295	423	-1.29
4	2	3		HSV2	324	431	-0.364
4	3	3		HSV2	333	458	-1.144
4	4	3		HSV2	334	465	-1.15
4	5	3		HSV2	323	446	-1.093
4	6	3		HSV2	330	444	-1.01
4	7	3		HSV2	360	445	-0.723
4	1	4		EBV	290	428	-1.392
4	2	4		EBV	288	424	-1.462
4	3	4		EBV	299	421	-1.269
4	4	4		EBV	301	437	-1.297
4	5	4		EBV	281	443	-1.696
4	6	4		EBV	305	440	-1.528
4	7	4		EBV	307	451	-1.469
4	1	5		CMV	275	424	-1.404
4	2	5		CMV	279	422	-1.433
4	3	5		CMV	280	426	-1.615
4	4	5		CMV	289	437	-1.439
4	5	5		CMV	272	441	-1.465
4	6	5		CMV	289	449	-0.96
4	7	5		CMV	315	469	-0.123
4	1	6		EV71	1295	432	6.11
4	2	6		EV71	1223	425	4.013
4	3	6		EV71	1221	432	4.038
4	4	6		EV71	1316	445	3.739
4	5	6		EV71	1314	443	4.486
4	6	6		EV71	1358	453	4.697
4	7	6		EV71	1345	466	6.848
4	1	7		CA16	395	437	-0.12
4	2	7		CA16	383	432	-0.132
4	3	7		CA16	391	432	-0.365
4	4	7		CA16	400	439	-0.349
4	5	7		CA16	403	446	-0.457
4	6	7		CA16	404	460	-0.587
4	7	7		CA16	427	465	-0.109
4	1	8		CB5	317	444	-1.27
4	2	8		CB5	299	443	-1.484
4	3	8		CB5	307	439	-1.456
4	4	8		CB5	302	448	-1.485
4	5	8		CB5	325	451	-0.956
4	6	8		CB5	326	463	-1.51
4	7	8		CB5	348	472	-0.239
4	1	9		Blank	391	445	-0.474
4	2	9		Blank	371	443	-0.811
4	3	9		Blank	344	443	-0.904
4	4	9		Blank	348	448	-0.917
4	5	9		Blank	357	450	-0.599
4	6	9		Blank	373	448	-0.699
4	7	9		Blank	389	454	-0.707
4	1	10		Zip	5678	456	54.783
4	2	10		Zip	5651	446	54.055
4	3	10		Zip	5792	446	51.49
4	4	10		Zip	5834	446	58.722
4	5	10		Zip	5905	451	57.231
4	6	10		Zip	5589	458	49.565
4	7	10		Zip	5537	461	12.288
