# Supplementary material for: Evaluation of a Viral Microarray Based on Simultaneous Extraction and Amplification of Viral Nucleotide Acid for Detecting Human Herpesviruses and Enteroviruses
Source: PLoS One. 2015 Mar 16;10(3):e0117626. doi: 10.1371/journal.pone.0117626 (PMC4361642; doi:10.1371/journal.pone.0117626)
Supplement: S1 File — (ZIP) [file pone.0117626.s001.zip › S64_Data.xls]

## Sheet: Sheet1
Block	Column	Row	Name	ID	F532 Median	B532 Median	SNR 532
6	1	1		Zip	3972	413	25.23
6	2	1		Zip	4000	440	31.067
6	3	1		Zip	3784	477	11.595
6	4	1		Zip	4398	433	33.183
6	5	1		Zip	4639	421	39.058
6	6	1		Zip	4507	407	46.413
6	7	1		Zip	4348	403	14.342
6	1	2		HSV1	314	408	-1.144
6	2	2		HSV1	317	477	-0.195
6	3	2		HSV1	329	519	-1.605
6	4	2		HSV1	309	515	-1.545
6	5	2		HSV1	332	474	-1.387
6	6	2		HSV1	342	446	-0.991
6	7	2		HSV1	316	420	-0.954
6	1	3		HSV2	316	398	-0.951
6	2	3		HSV2	322	443	-0.132
6	3	3		HSV2	326	526	-1.155
6	4	3		HSV2	372	670	-1.891
6	5	3		HSV2	335	551	-0.209
6	6	3		HSV2	313	454	-1.204
6	7	3		HSV2	336	426	-0.778
6	1	4		EBV	304	412	-1.198
6	2	4		EBV	330	425	-0.275
6	3	4		EBV	306	458	-1.291
6	4	4		EBV	337	597	-1.705
6	5	4		EBV	296	507	-0.21
6	6	4		EBV	306	420	-1.33
6	7	4		EBV	304	409	-1.161
6	1	5		CMV	327	431	-1.031
6	2	5		CMV	285	418	-0.411
6	3	5		CMV	293	421	-0.984
6	4	5		CMV	311	438	-0.98
6	5	5		CMV	304	420	-1.157
6	6	5		CMV	287	416	-1.419
6	7	5		CMV	300	415	-1.172
6	1	6		EV71	1612	478	10.686
6	2	6		EV71	1620	425	11.333
6	3	6		EV71	1542	412	11.946
6	4	6		EV71	1509	416	6.993
6	5	6		EV71	1576	418	2.208
6	6	6		EV71	1550	422	2.971
6	7	6		EV71	1597	418	3.019
6	1	7		CA16	427	507	-0.78
6	2	7		CA16	422	439	-0.245
6	3	7		CA16	403	424	-0.311
6	4	7		CA16	390	419	-0.241
6	5	7		CA16	409	422	-0.068
6	6	7		CA16	411	433	-0.129
6	7	7		CA16	410	432	-0.274
6	1	8		CB5	344	461	-1.174
6	2	8		CB5	323	442	-1.352
6	3	8		CB5	319	435	-1.247
6	4	8		CB5	329	433	-1.305
6	5	8		CB5	335	433	-1.165
6	6	8		CB5	321	439	-1.227
6	7	8		CB5	342	442	-1.132
6	1	9		Blank	367	433	-0.729
6	2	9		Blank	385	440	-0.758
6	3	9		Blank	356	440	-0.763
6	4	9		Blank	381	439	-0.663
6	5	9		Blank	382	447	-0.644
6	6	9		Blank	388	443	-0.635
6	7	9		Blank	379	441	-0.509
6	1	10		Zip	5403	428	31.819
6	2	10		Zip	5411	438	57.798
6	3	10		Zip	5302	447	52.716
6	4	10		Zip	5193	445	10.238
6	5	10		Zip	5224	444	37.06
6	6	10		Zip	5219	449	44.838
6	7	10		Zip	5284	452	44.841
