# Supplementary material for: Evaluation of a Viral Microarray Based on Simultaneous Extraction and Amplification of Viral Nucleotide Acid for Detecting Human Herpesviruses and Enteroviruses
Source: PLoS One. 2015 Mar 16;10(3):e0117626. doi: 10.1371/journal.pone.0117626 (PMC4361642; doi:10.1371/journal.pone.0117626)
Supplement: S1 File — (ZIP) [file pone.0117626.s001.zip › S65_Data.xls]

## Sheet: Sheet1
Block	Column	Row	Name	ID	F532 Median	B532 Median	SNR 532
8	1	1		Zip	5943	409	17.967
8	2	1		Zip	5584	419	4.659
8	3	1		Zip	5488	437	4.312
8	4	1		Zip	5419	425	24.349
8	5	1		Zip	5194	397	6.102
8	6	1		Zip	5722	394	5.289
8	7	1		Zip	5891	387	10.046
8	1	2		HSV1	3506	404	19.021
8	2	2		HSV1	3597	412	18.353
8	3	2		HSV1	3408	419	15.302
8	4	2		HSV1	3708	419	19.811
8	5	2		HSV1	3652	402	17.63
8	6	2		HSV1	3597	385	2.894
8	7	2		HSV1	3596	384	10.878
8	1	3		HSV2	323	403	-0.364
8	2	3		HSV2	285	402	-0.713
8	3	3		HSV2	302	401	-0.584
8	4	3		HSV2	318	370	-0.375
8	5	3		HSV2	314	355	-0.453
8	6	3		HSV2	315	383	-0.755
8	7	3		HSV2	290	390	-1.133
8	1	4		EBV	300	392	-0.421
8	2	4		EBV	301	387	-0.621
8	3	4		EBV	327	404	-0.549
8	4	4		EBV	301	382	-0.689
8	5	4		EBV	293	364	-0.81
8	6	4		EBV	291	381	-1.033
8	7	4		EBV	300	387	-1.15
8	1	5		CMV	265	382	-0.624
8	2	5		CMV	265	405	-0.399
8	3	5		CMV	282	405	-0.728
8	4	5		CMV	280	395	-1.008
8	5	5		CMV	288	389	-1.061
8	6	5		CMV	285	388	-0.981
8	7	5		CMV	295	384	-0.854
8	1	6		EV71	286	384	-1.029
8	2	6		EV71	262	401	-0.563
8	3	6		EV71	289	412	-0.464
8	4	6		EV71	269	401	-0.992
8	5	6		EV71	269	394	-1.056
8	6	6		EV71	286	387	-0.49
8	7	6		EV71	269	379	-1.284
8	1	7		CA16	290	388	-0.833
8	2	7		CA16	305	401	-0.649
8	3	7		CA16	304	408	-0.576
8	4	7		CA16	310	408	-0.679
8	5	7		CA16	296	403	-0.837
8	6	7		CA16	301	391	-0.451
8	7	7		CA16	312	387	-0.786
8	1	8		CB5	282	398	-1.05
8	2	8		CB5	303	414	-0.808
8	3	8		CB5	285	413	-0.809
8	4	8		CB5	304	408	-0.732
8	5	8		CB5	302	407	-0.838
8	6	8		CB5	296	396	-1.141
8	7	8		CB5	302	399	-1.175
8	1	9		Blank	336	401	-0.462
8	2	9		Blank	322	407	-0.649
8	3	9		Blank	344	408	-0.591
8	4	9		Blank	331	405	-0.648
8	5	9		Blank	335	406	-0.569
8	6	9		Blank	371	401	-0.429
8	7	9		Blank	348	398	-0.549
8	1	10		Zip	6977	402	21.714
8	2	10		Zip	7615	409	48.454
8	3	10		Zip	6849	411	34.466
8	4	10		Zip	6991	414	41.347
8	5	10		Zip	6975	413	38.537
8	6	10		Zip	6867	413	32.509
8	7	10		Zip	6795	406	40.679
