# Supplementary material for: Evaluation of a Viral Microarray Based on Simultaneous Extraction and Amplification of Viral Nucleotide Acid for Detecting Human Herpesviruses and Enteroviruses
Source: PLoS One. 2015 Mar 16;10(3):e0117626. doi: 10.1371/journal.pone.0117626 (PMC4361642; doi:10.1371/journal.pone.0117626)
Supplement: S1 File — (ZIP) [file pone.0117626.s001.zip › S66_Data.xls]

## Sheet: Sheet1
Block	Column	Row	Name	ID	F532 Median	B532 Median	SNR 532
10	1	1		Zip	4809	358	8.039
10	2	1		Zip	5035	355	22.881
10	3	1		Zip	5914	353	58.222
10	4	1		Zip	5441	357	50.208
10	5	1		Zip	4709	363	48.689
10	6	1		Zip	4722	368	43.629
10	7	1		Zip	6048	366	61.878
10	1	2		HSV1	276	365	-0.191
10	2	2		HSV1	277	374	-0.495
10	3	2		HSV1	293	376	-1
10	4	2		HSV1	270	386	-1.136
10	5	2		HSV1	268	379	-1.047
10	6	2		HSV1	279	390	-1.076
10	7	2		HSV1	270	422	-1.381
10	1	3		HSV2	276	414	-1.031
10	2	3		HSV2	274	415	-0.801
10	3	3		HSV2	264	409	-0.459
10	4	3		HSV2	260	437	-0.928
10	5	3		HSV2	257	416	-0.876
10	6	3		HSV2	264	407	-0.883
10	7	3		HSV2	253	399	-0.716
10	1	4		EBV	286	389	-0.95
10	2	4		EBV	243	399	-1.481
10	3	4		EBV	259	419	-0.458
10	4	4		EBV	256	450	-0.59
10	5	4		EBV	271	394	-1.337
10	6	4		EBV	262	370	-0.559
10	7	4		EBV	287	367	-0.251
10	1	5		CMV	4359	370	32.858
10	2	5		CMV	4073	374	23.776
10	3	5		CMV	3944	386	27.009
10	4	5		CMV	3855	403	16.257
10	5	5		CMV	3858	418	14.201
10	6	5		CMV	3839	381	17.701
10	7	5		CMV	4012	368	10.562
10	1	6		EV71	247	368	-0.451
10	2	6		EV71	245	374	-1.082
10	3	6		EV71	261	366	-0.705
10	4	6		EV71	252	361	-1.028
10	5	6		EV71	262	387	-1.113
10	6	6		EV71	264	385	-0.259
10	7	6		EV71	273	370	-0.836
10	1	7		CA16	271	368	-0.404
10	2	7		CA16	265	376	-0.806
10	3	7		CA16	276	370	-1.036
10	4	7		CA16	268	375	-0.623
10	5	7		CA16	365	368	-0.031
10	6	7		CA16	274	369	-0.233
10	7	7		CA16	304	370	-0.627
10	1	8		CB5	268	373	-1.225
10	2	8		CB5	263	372	-1.209
10	3	8		CB5	271	414	-1.11
10	4	8		CB5	282	417	-0.741
10	5	8		CB5	267	384	-1.345
10	6	8		CB5	257	372	-1.29
10	7	8		CB5	249	366	-1.228
10	1	9		Blank	323	369	-0.765
10	2	9		Blank	314	369	-0.496
10	3	9		Blank	303	410	-0.74
10	4	9		Blank	321	440	-1.124
10	5	9		Blank	308	395	-0.909
10	6	9		Blank	307	376	-0.737
10	7	9		Blank	322	368	-0.558
10	1	10		Zip	6189	375	59.582
10	2	10		Zip	6507	373	66.022
10	3	10		Zip	6641	379	50.826
10	4	10		Zip	6841	423	41.98
10	5	10		Zip	6825	418	27.903
10	6	10		Zip	6651	387	45.007
10	7	10		Zip	6396	379	70.367
