# Supplementary material for: Evaluation of a Viral Microarray Based on Simultaneous Extraction and Amplification of Viral Nucleotide Acid for Detecting Human Herpesviruses and Enteroviruses
Source: PLoS One. 2015 Mar 16;10(3):e0117626. doi: 10.1371/journal.pone.0117626 (PMC4361642; doi:10.1371/journal.pone.0117626)
Supplement: S1 File — (ZIP) [file pone.0117626.s001.zip › S67_Data.xls]

## Sheet: Sheet1
Block	Column	Row	Name	ID	F532 Median	B532 Median	SNR 532
12	1	1		Zip	5504	402	34.152
12	2	1		Zip	5271	417	34.526
12	3	1		Zip	5440	422	47.356
12	4	1		Zip	5357	411	33.127
12	5	1		Zip	5393	388	34.135
12	6	1		Zip	5484	372	56.464
12	7	1		Zip	5585	364	55.163
12	1	2		HSV1	4335	405	13.182
12	2	2		HSV1	4260	426	8.273
12	3	2		HSV1	4177	428	8.84
12	4	2		HSV1	4201	408	33.45
12	5	2		HSV1	4363	387	38.979
12	6	2		HSV1	3879	370	22.59
12	7	2		HSV1	3965	367	29.613
12	1	3		HSV2	280	394	-1.236
12	2	3		HSV2	256	418	-1.227
12	3	3		HSV2	283	434	-0.796
12	4	3		HSV2	266	405	-1.13
12	5	3		HSV2	262	376	-1.267
12	6	3		HSV2	276	374	-1.068
12	7	3		HSV2	274	371	-0.965
12	1	4		EBV	266	379	-1.364
12	2	4		EBV	249	389	-1.7
12	3	4		EBV	246	391	-1.083
12	4	4		EBV	231	375	-1.535
12	5	4		EBV	250	364	-1.494
12	6	4		EBV	262	368	-1.266
12	7	4		EBV	261	366	-1.338
12	1	5		CMV	249	376	-0.64
12	2	5		CMV	247	377	-1.474
12	3	5		CMV	243	376	-1.351
12	4	5		CMV	255	394	-1.392
12	5	5		CMV	271	378	-0.981
12	6	5		CMV	238	368	-1.514
12	7	5		CMV	240	371	-1.083
12	1	6		EV71	248	382	-0.605
12	2	6		EV71	244	380	-1.797
12	3	6		EV71	238	372	-1.701
12	4	6		EV71	237	400	-1.071
12	5	6		EV71	236	405	-1.012
12	6	6		EV71	246	383	-1.531
12	7	6		EV71	252	384	-1.789
12	1	7		CA16	276	387	-0.78
12	2	7		CA16	275	385	-1.39
12	3	7		CA16	284	373	-1.143
12	4	7		CA16	273	393	-1.097
12	5	7		CA16	300	419	-0.794
12	6	7		CA16	271	396	-1.361
12	7	7		CA16	264	398	-1.684
12	1	8		CB5	276	387	-1.35
12	2	8		CB5	273	387	-1.449
12	3	8		CB5	256	386	-1.488
12	4	8		CB5	267	385	-1.322
12	5	8		CB5	278	404	-0.992
12	6	8		CB5	272	397	-1.452
12	7	8		CB5	286	400	-1.279
12	1	9		Blank	320	388	-0.8
12	2	9		Blank	312	392	-0.907
12	3	9		Blank	318	386	-0.821
12	4	9		Blank	299	378	-1.013
12	5	9		Blank	315	389	-0.962
12	6	9		Blank	316	389	-0.961
12	7	9		Blank	338	391	-0.671
12	1	10		Zip	6252	390	51.086
12	2	10		Zip	6096	393	65.105
12	3	10		Zip	6105	384	75.303
12	4	10		Zip	6079	377	68.13
12	5	10		Zip	6126	383	73.675
12	6	10		Zip	5813	385	65.842
12	7	10		Zip	4892	387	53.788
