# Supplementary material for: Evaluation of a Viral Microarray Based on Simultaneous Extraction and Amplification of Viral Nucleotide Acid for Detecting Human Herpesviruses and Enteroviruses
Source: PLoS One. 2015 Mar 16;10(3):e0117626. doi: 10.1371/journal.pone.0117626 (PMC4361642; doi:10.1371/journal.pone.0117626)
Supplement: S1 File — (ZIP) [file pone.0117626.s001.zip › S68_Data.xls]

## Sheet: Sheet1
Block	Row	Column	Name	ID	F532 Median	B532 Median	SNR 532
4	1	1		Zip	1417	311	15.758
4	2	1		Zip	1446	310	16.319
4	3	1		Zip	1473	307	15.296
4	4	1		Zip	1460	301	1.463
4	5	1		Zip	1518	283	18.27
4	6	1		Zip	1422	297	15.939
4	7	1		Zip	1373	296	16.79
4	1	2		HSV1	889	295	6.867
4	2	2		HSV1	891	292	7.701
4	3	2		HSV1	905	292	7.036
4	4	2		HSV1	898	308	8.394
4	5	2		HSV1	835	323	7.871
4	6	2		HSV1	825	324	8.832
4	7	2		HSV1	884	292	7.069
4	1	3		HSV2	311	289	0.3
4	2	3		HSV2	304	289	0.299
4	3	3		HSV2	311	298	-0.024
4	4	3		HSV2	411	338	0.332
4	5	3		HSV2	330	335	-0.073
4	6	3		HSV2	374	358	0.212
4	7	3		HSV2	304	301	-0.024
4	1	4		EBV	264	279	-0.125
4	2	4		EBV	273	291	-0.213
4	3	4		EBV	303	301	-0.04
4	4	4		EBV	337	345	-0.057
4	5	4		EBV	342	368	0.304
4	6	4		EBV	356	341	0.209
4	7	4		EBV	271	285	-0.186
4	1	5		CMV	250	285	-0.426
4	2	5		CMV	257	286	-0.444
4	3	5		CMV	274	280	-0.154
4	4	5		CMV	262	289	-0.309
4	5	5		CMV	236	280	-0.551
4	6	5		CMV	256	275	-0.387
4	7	5		CMV	263	281	-0.306
4	1	6		EV71	241	265	-0.266
4	2	6		EV71	251	269	-0.132
4	3	6		EV71	231	259	-0.223
4	4	6		EV71	240	253	-0.233
4	5	6		EV71	229	251	-0.319
4	6	6		EV71	273	276	-0.069
4	7	6		EV71	273	285	-0.226
4	1	7		CA16	267	268	-0.033
4	2	7		CA16	248	257	-0.059
4	3	7		CA16	273	251	0.238
4	4	7		CA16	264	252	0.177
4	5	7		CA16	281	275	0.055
4	6	7		CA16	286	287	0
4	7	7		CA16	282	284	-0.143
4	1	8		CB5	319	329	-0.141
4	2	8		CB5	317	303	0.122
4	3	8		CB5	268	276	-0.155
4	4	8		CB5	264	277	-0.106
4	5	8		CB5	258	277	-0.393
4	6	8		CB5	267	272	0.274
4	7	8		CB5	267	266	-0.031
4	1	9		Blank	260	284	-0.112
4	2	9		Blank	269	267	-0.031
4	3	9		Blank	267	268	0.03
4	4	9		Blank	280	278	0.063
4	5	9		Blank	258	260	-0.077
4	6	9		Blank	265	255	0.056
4	7	9		Blank	253	252	-0.034
4	1	10		Zip	1931	273	24.049
4	2	10		Zip	1786	254	21.188
4	3	10		Zip	1781	246	22.06
4	4	10		Zip	1804	251	21.366
4	5	10		Zip	1756	246	22.015
4	6	10		Zip	1757	239	24.733
4	7	10		Zip	1737	245	25.069
