# Supplementary material for: Evaluation of a Viral Microarray Based on Simultaneous Extraction and Amplification of Viral Nucleotide Acid for Detecting Human Herpesviruses and Enteroviruses
Source: PLoS One. 2015 Mar 16;10(3):e0117626. doi: 10.1371/journal.pone.0117626 (PMC4361642; doi:10.1371/journal.pone.0117626)
Supplement: S1 File — (ZIP) [file pone.0117626.s001.zip › S69_Data.xls]

## Sheet: Sheet1
Block	Row	Column	Name	ID	F532 Median	B532 Median	SNR 532
5	1	1		Zip	1042	284	10.667
5	2	1		Zip	1109	271	13.197
5	3	1		Zip	1283	266	2.63
5	4	1		Zip	1293	286	3.864
5	5	1		Zip	1317	291	13.746
5	6	1		Zip	1310	280	14.174
5	7	1		Zip	1306	281	9.43
5	1	2		HSV1	576	188	4.151
5	2	2		HSV1	610	205	4.085
5	3	2		HSV1	623	224	4.015
5	4	2		HSV1	641	222	4.018
5	5	2		HSV1	619	209	3.737
5	6	2		HSV1	598	185	3.114
5	7	2		HSV1	589	173	3.454
5	1	3		HSV2	359	350	0.208
5	2	3		HSV2	349	341	0.141
5	3	3		HSV2	351	333	0.213
5	4	3		HSV2	307	306	0.081
5	5	3		HSV2	280	276	0
5	6	3		HSV2	260	250	0.148
5	7	3		HSV2	255	247	0.237
5	1	4		EBV	289	300	-0.182
5	2	4		EBV	283	277	0
5	3	4		EBV	267	267	0.015
5	4	4		EBV	249	257	-0.182
5	5	4		EBV	253	248	0.062
5	6	4		EBV	234	237	-0.017
5	7	4		EBV	236	232	0.068
5	1	5		CMV	227	250	-0.35
5	2	5		CMV	242	245	-0.102
5	3	5		CMV	235	245	-0.114
5	4	5		CMV	234	241	-0.056
5	5	5		CMV	229	241	-0.226
5	6	5		CMV	235	240	-0.077
5	7	5		CMV	225	241	-0.087
5	1	6		EV71	221	247	-0.383
5	2	6		EV71	228	249	-0.361
5	3	6		EV71	233	254	-0.352
5	4	6		EV71	228	259	-0.437
5	5	6		EV71	233	258	-0.371
5	6	6		EV71	261	258	0
5	7	6		EV71	253	276	-0.191
5	1	7		CA16	262	261	0.048
5	2	7		CA16	280	262	0.265
5	3	7		CA16	269	266	0.078
5	4	7		CA16	271	270	-0.106
5	5	7		CA16	299	274	0.292
5	6	7		CA16	313	298	0.152
5	7	7		CA16	337	341	-0.04
5	1	8		CB5	322	286	0.506
5	2	8		CB5	254	281	-0.435
5	3	8		CB5	273	270	0.016
5	4	8		CB5	250	269	-0.258
5	5	8		CB5	249	278	-0.382
5	6	8		CB5	338	363	-0.295
5	7	8		CB5	383	419	-0.454
5	1	9		Blank	240	272	-0.359
5	2	9		Blank	251	256	0
5	3	9		Blank	263	253	0.094
5	4	9		Blank	256	258	-0.044
5	5	9		Blank	277	283	-0.085
5	6	9		Blank	350	371	-0.202
5	7	9		Blank	530	506	0.132
5	1	10		Zip	1859	261	24.349
5	2	10		Zip	1827	242	26.86
5	3	10		Zip	1758	246	26.339
5	4	10		Zip	1751	251	14.817
5	5	10		Zip	1774	278	17.289
5	6	10		Zip	1885	348	12.788
5	7	10		Zip	1996	447	2.049
