# Supplementary material for: Evaluation of a Viral Microarray Based on Simultaneous Extraction and Amplification of Viral Nucleotide Acid for Detecting Human Herpesviruses and Enteroviruses
Source: PLoS One. 2015 Mar 16;10(3):e0117626. doi: 10.1371/journal.pone.0117626 (PMC4361642; doi:10.1371/journal.pone.0117626)
Supplement: S1 File — (ZIP) [file pone.0117626.s001.zip › S70_Data.xls]

## Sheet: Sheet1
Block	Column	Row	Name	ID	F532 Median	B532 Median	SNR 532
5	1	1		Zip	5257	437	52.094
5	2	1		Zip	5824	434	62.675
5	3	1		Zip	5777	432	57.094
5	4	1		Zip	5761	419	60.288
5	5	1		Zip	5844	410	63.025
5	6	1		Zip	6564	410	66.447
5	7	1		Zip	6652	413	71.198
5	1	2		HSV1	6363	436	68.049
5	2	2		HSV1	7002	435	78.235
5	3	2		HSV1	7155	432	77.075
5	4	2		HSV1	7540	423	92.7
5	5	2		HSV1	7844	415	7.118
5	6	2		HSV1	8238	413	40.833
5	7	2		HSV1	8028	406	41.218
5	1	3		HSV2	610	435	2.402
5	2	3		HSV2	637	434	1.507
5	3	3		HSV2	612	422	2.752
5	4	3		HSV2	670	423	2.778
5	5	3		HSV2	657	411	2.708
5	6	3		HSV2	621	408	2.929
5	7	3		HSV2	676	399	2.207
5	1	4		EBV	672	436	2.141
5	2	4		EBV	685	437	2.767
5	3	4		EBV	650	428	1.656
5	4	4		EBV	642	420	2.651
5	5	4		EBV	622	406	2.543
5	6	4		EBV	626	398	2.671
5	7	4		EBV	687	387	2.177
5	1	5		CMV	780	438	3.63
5	2	5		CMV	697	443	2.534
5	3	5		CMV	910	431	3.192
5	4	5		CMV	950	428	2.733
5	5	5		CMV	944	420	2.1
5	6	5		CMV	979	412	2.627
5	7	5		CMV	839	392	2.456
5	1	6		EV71	841	443	2.333
5	2	6		EV71	889	445	2.767
5	3	6		EV71	862	436	2.512
5	4	6		EV71	958	435	2.908
5	5	6		EV71	1024	427	3.146
5	6	6		EV71	924	420	0.764
5	7	6		EV71	783	409	0.396
5	1	7		CA16	910	457	2.78
5	2	7		CA16	957	456	2.929
5	3	7		CA16	897	451	2.538
5	4	7		CA16	951	445	2.764
5	5	7		CA16	1008	436	3.048
5	6	7		CA16	911	428	2.238
5	7	7		CA16	852	421	2.964
5	1	8		CB5	811	474	2.625
5	2	8		CB5	798	474	2.581
5	3	8		CB5	784	479	2.592
5	4	8		CB5	818	493	1.642
5	5	8		CB5	808	506	2.069
5	6	8		CB5	817	484	2.214
5	7	8		CB5	807	453	2.037
5	1	9		Blank	612	473	1.4
5	2	9		Blank	628	468	1.584
5	3	9		Blank	639	470	1.615
5	4	9		Blank	675	468	2.516
5	5	9		Blank	647	466	1.859
5	6	9		Blank	678	469	1.557
5	7	9		Blank	587	459	0.847
5	1	10		Zip	5816	465	59.835
5	2	10		Zip	5760	463	50.094
5	3	10		Zip	5641	463	47.306
5	4	10		Zip	5586	446	59.458
5	5	10		Zip	4740	435	48.024
5	6	10		Zip	5340	436	53.494
5	7	10		Zip	5037	444	7.698
