# Supplementary material for: Evaluation of a Viral Microarray Based on Simultaneous Extraction and Amplification of Viral Nucleotide Acid for Detecting Human Herpesviruses and Enteroviruses
Source: PLoS One. 2015 Mar 16;10(3):e0117626. doi: 10.1371/journal.pone.0117626 (PMC4361642; doi:10.1371/journal.pone.0117626)
Supplement: S1 File — (ZIP) [file pone.0117626.s001.zip › S71_Data.xls]

## Sheet: Sheet1
Block	Column	Row	Name	ID	F532 Median	B532 Median	SNR 532
1	1	1		Zip	12259	325	143.838
1	2	1		Zip	12370	322	133.415
1	3	1		Zip	12461	329	132.512
1	4	1		Zip	13200	338	156.135
1	5	1		Zip	13565	350	161.595
1	6	1		Zip	14171	350	184.74
1	7	1		Zip	14689	354	133.01
1	1	2		HSV1	4674	315	49.769
1	2	2		HSV1	4706	321	45.176
1	3	2		HSV1	4809	329	42.912
1	4	2		HSV1	5071	336	41.587
1	5	2		HSV1	5256	348	48.88
1	6	2		HSV1	5534	351	55.773
1	7	2		HSV1	5724	352	54.697
1	1	3		HSV2	3085	313	3.051
1	2	3		HSV2	3103	314	2.418
1	3	3		HSV2	2875	319	2.896
1	4	3		HSV2	2883	340	2.26
1	5	3		HSV2	3159	343	2.827
1	6	3		HSV2	3227	345	2.513
1	7	3		HSV2	3414	348	2.667
1	1	4		EBV	2093	316	2.761
1	2	4		EBV	2101	317	2.527
1	3	4		EBV	2132	320	1.897
1	4	4		EBV	1970	334	3.046
1	5	4		EBV	2050	333	3.203
1	6	4		EBV	2191	340	2.653
1	7	4		EBV	2246	347	3.356
1	1	5		CMV	1276	324	2.473
1	2	5		CMV	1266	329	2.911
1	3	5		CMV	1260	327	2.205
1	4	5		CMV	1213	337	2.087
1	5	5		CMV	1144	341	1.74
1	6	5		CMV	1221	341	1.776
1	7	5		CMV	1280	348	1.1
1	1	6		EV71	917	345	3.265
1	2	6		EV71	1031	357	1.743
1	3	6		EV71	1043	370	1.99
1	4	6		EV71	754	383	1.022
1	5	6		EV71	767	363	3.06
1	6	6		EV71	791	357	2.261
1	7	6		EV71	834	360	2.376
1	1	7		CA16	576	336	0.574
1	2	7		CA16	588	343	0.47
1	3	7		CA16	504	372	-0.066
1	4	7		CA16	514	384	-0.14
1	5	7		CA16	475	352	1.283
1	6	7		CA16	492	339	1.733
1	7	7		CA16	482	335	1.434
1	1	8		CB5	483	343	1.713
1	2	8		CB5	476	351	1.376
1	3	8		CB5	464	361	1.405
1	4	8		CB5	456	359	0.98
1	5	8		CB5	455	348	1.21
1	6	8		CB5	451	343	1.507
1	7	8		CB5	454	339	1.545
1	1	9		Blank	446	348	0.443
1	2	9		Blank	450	344	1.299
1	3	9		Blank	427	343	1.237
1	4	9		Blank	432	345	1.07
1	5	9		Blank	443	343	1.315
1	6	9		Blank	421	340	0.804
1	7	9		Blank	429	346	0.9
1	1	10		Zip	12175	348	155.105
1	2	10		Zip	12287	352	99.756
1	3	10		Zip	12391	353	92.015
1	4	10		Zip	12207	353	130.931
1	5	10		Zip	12542	349	166.945
1	6	10		Zip	12406	336	168.431
1	7	10		Zip	12438	326	109.676
