# Supplementary material for: Evaluation of a Viral Microarray Based on Simultaneous Extraction and Amplification of Viral Nucleotide Acid for Detecting Human Herpesviruses and Enteroviruses
Source: PLoS One. 2015 Mar 16;10(3):e0117626. doi: 10.1371/journal.pone.0117626 (PMC4361642; doi:10.1371/journal.pone.0117626)
Supplement: S1 File — (ZIP) [file pone.0117626.s001.zip › S72_Data.xls]

## Sheet: Sheet1
Block	Column	Row	Name	ID	F532 Median	B532 Median	SNR 532
3	1	1		Zip	6806	188	82.288
3	2	1		Zip	6782	185	115.453
3	3	1		Zip	6803	186	99.339
3	4	1		Zip	6911	181	120.615
3	5	1		Zip	6913	182	3.068
3	6	1		Zip	6922	175	115.944
3	7	1		Zip	7054	177	95.585
3	1	2		HSV1	518	186	2.591
3	2	2		HSV1	558	184	2.456
3	3	2		HSV1	543	184	2.696
3	4	2		HSV1	542	178	2.692
3	5	2		HSV1	561	179	0.127
3	6	2		HSV1	581	180	1.35
3	7	2		HSV1	569	179	2.309
3	1	3		HSV2	462	180	3.247
3	2	3		HSV2	478	180	3.43
3	3	3		HSV2	508	182	2.082
3	4	3		HSV2	488	180	0.942
3	5	3		HSV2	480	177	2.864
3	6	3		HSV2	476	185	0.162
3	7	3		HSV2	452	182	0.22
3	1	4		EBV	463	176	2.154
3	2	4		EBV	565	179	3.556
3	3	4		EBV	587	181	2.451
3	4	4		EBV	561	182	1.153
3	5	4		EBV	574	175	2.667
3	6	4		EBV	588	179	2.554
3	7	4		EBV	595	179	2.383
3	1	5		CMV	374	181	2.253
3	2	5		CMV	371	180	2.881
3	3	5		CMV	341	178	2.877
3	4	5		CMV	371	180	2.281
3	5	5		CMV	358	180	2.327
3	6	5		CMV	341	177	2.148
3	7	5		CMV	326	174	3.479
3	1	6		EV71	371	192	1.879
3	2	6		EV71	366	190	2.192
3	3	6		EV71	343	190	1.808
3	4	6		EV71	343	186	2.013
3	5	6		EV71	345	180	2.929
3	6	6		EV71	323	178	1.881
3	7	6		EV71	319	177	1.659
3	1	7		CA16	317	182	0.603
3	2	7		CA16	318	180	0.633
3	3	7		CA16	314	181	1.984
3	4	7		CA16	309	181	1.771
3	5	7		CA16	315	177	2.596
3	6	7		CA16	300	181	2.204
3	7	7		CA16	300	176	1.862
3	1	8		CB5	307	185	2.412
3	2	8		CB5	305	184	1.644
3	3	8		CB5	297	182	1.831
3	4	8		CB5	287	182	1.895
3	5	8		CB5	279	183	1.768
3	6	8		CB5	289	182	1.836
3	7	8		CB5	308	182	1.623
3	1	9		Blank	345	215	1.519
3	2	9		Blank	321	220	1.314
3	3	9		Blank	329	218	1.734
3	4	9		Blank	322	217	1.594
3	5	9		Blank	311	217	1.386
3	6	9		Blank	320	221	1.011
3	7	9		Blank	293	215	1.224
3	1	10		Zip	10402	192	118.807
3	2	10		Zip	10498	189	172.559
3	3	10		Zip	10654	188	142.836
3	4	10		Zip	10561	190	153.288
3	5	10		Zip	10664	189	167.403
3	6	10		Zip	10343	192	111.568
3	7	10		Zip	10353	193	31.374
