# Supplementary material for: Evaluation of a Viral Microarray Based on Simultaneous Extraction and Amplification of Viral Nucleotide Acid for Detecting Human Herpesviruses and Enteroviruses
Source: PLoS One. 2015 Mar 16;10(3):e0117626. doi: 10.1371/journal.pone.0117626 (PMC4361642; doi:10.1371/journal.pone.0117626)
Supplement: S1 File — (ZIP) [file pone.0117626.s001.zip › S73_Data.xls]

## Sheet: Sheet1
Block	Column	Row	Name	ID	F532 Median	B532 Median	SNR 532
5	1	1		Zip	6678	207	93.848
5	2	1		Zip	6595	204	94.066
5	3	1		Zip	6710	196	96.921
5	4	1		Zip	6854	191	76.886
5	5	1		Zip	6975	193	64.91
5	6	1		Zip	7046	192	52.983
5	7	1		Zip	7054	187	31.596
5	1	2		HSV1	410	211	2.682
5	2	2		HSV1	497	200	2.833
5	3	2		HSV1	424	191	2.463
5	4	2		HSV1	446	190	2.392
5	5	2		HSV1	420	190	2.647
5	6	2		HSV1	383	184	2.151
5	7	2		HSV1	404	185	2.12
5	1	3		HSV2	315	210	3.03
5	2	3		HSV2	314	201	3.321
5	3	3		HSV2	308	190	2.068
5	4	3		HSV2	319	189	2.87
5	5	3		HSV2	339	186	2.321
5	6	3		HSV2	322	184	3.098
5	7	3		HSV2	363	183	3.184
5	1	4		EBV	408	206	2.509
5	2	4		EBV	490	197	3
5	3	4		EBV	492	190	2.885
5	4	4		EBV	484	188	2.2
5	5	4		EBV	486	188	2.8
5	6	4		EBV	482	183	2.716
5	7	4		EBV	481	186	3.033
5	1	5		CMV	472	200	3.091
5	2	5		CMV	470	193	2.807
5	3	5		CMV	470	194	3.045
5	4	5		CMV	453	187	2.236
5	5	5		CMV	461	187	2.633
5	6	5		CMV	460	181	2.346
5	7	5		CMV	465	184	3.105
5	1	6		EV71	389	195	3.161
5	2	6		EV71	387	191	1.446
5	3	6		EV71	390	191	2.254
5	4	6		EV71	371	189	2.12
5	5	6		EV71	376	187	2.606
5	6	6		EV71	375	183	2.405
5	7	6		EV71	373	185	2.923
5	1	7		CA16	358	190	1.378
5	2	7		CA16	363	185	3.56
5	3	7		CA16	348	187	3.26
5	4	7		CA16	352	184	2.982
5	5	7		CA16	350	183	2.462
5	6	7		CA16	352	186	2.304
5	7	7		CA16	335	185	2.818
5	1	8		CB5	324	197	1.757
5	2	8		CB5	327	202	2.404
5	3	8		CB5	325	204	1.158
5	4	8		CB5	315	198	1.618
5	5	8		CB5	306	194	1.906
5	6	8		CB5	295	196	1.5
5	7	8		CB5	313	195	0.734
5	1	9		Blank	358	235	1.111
5	2	9		Blank	332	239	0.976
5	3	9		Blank	355	235	1.667
5	4	9		Blank	351	230	1.952
5	5	9		Blank	361	235	2.079
5	6	9		Blank	357	232	1.608
5	7	9		Blank	353	226	0.535
5	1	10		Zip	10256	205	111.23
5	2	10		Zip	10382	206	141.971
5	3	10		Zip	10222	209	68.411
5	4	10		Zip	10215	202	180.37
5	5	10		Zip	10214	200	131.676
5	6	10		Zip	10227	201	119.025
5	7	10		Zip	9996	202	14.204
