# Supplementary material for: Evaluation of a Viral Microarray Based on Simultaneous Extraction and Amplification of Viral Nucleotide Acid for Detecting Human Herpesviruses and Enteroviruses
Source: PLoS One. 2015 Mar 16;10(3):e0117626. doi: 10.1371/journal.pone.0117626 (PMC4361642; doi:10.1371/journal.pone.0117626)
Supplement: S1 File — (ZIP) [file pone.0117626.s001.zip › S74_Data.xls]

## Sheet: Sheet1
Block	Column	Row	Name	ID	F532 Median	B532 Median	SNR 532
7	1	1		Zip	6765	235	91.172
7	2	1		Zip	6836	232	101.067
7	3	1		Zip	6723	226	11.051
7	4	1		Zip	6886	229	12.661
7	5	1		Zip	6837	230	44.15
7	6	1		Zip	6790	224	33.591
7	7	1		Zip	7010	224	41.487
7	1	2		HSV1	481	235	2.698
7	2	2		HSV1	458	235	2.567
7	3	2		HSV1	471	233	2.873
7	4	2		HSV1	479	226	2.165
7	5	2		HSV1	407	226	3.032
7	6	2		HSV1	392	222	2.5
7	7	2		HSV1	431	221	3.096
7	1	3		HSV2	480	235	2.836
7	2	3		HSV2	465	235	3.031
7	3	3		HSV2	490	230	3.279
7	4	3		HSV2	510	227	2.456
7	5	3		HSV2	519	228	3.215
7	6	3		HSV2	547	225	2.261
7	7	3		HSV2	530	223	2.393
7	1	4		EBV	385	235	2.579
7	2	4		EBV	398	232	2.417
7	3	4		EBV	405	231	3.295
7	4	4		EBV	412	229	2.269
7	5	4		EBV	401	228	2.754
7	6	4		EBV	394	221	2.36
7	7	4		EBV	399	227	2.474
7	1	5		CMV	453	239	3.042
7	2	5		CMV	455	234	2.811
7	3	5		CMV	456	227	0.275
7	4	5		CMV	447	227	2.884
7	5	5		CMV	455	230	0.795
7	6	5		CMV	417	222	3.259
7	7	5		CMV	447	222	3.847
7	1	6		EV71	429	233	3.424
7	2	6		EV71	403	231	2.631
7	3	6		EV71	413	230	0.226
7	4	6		EV71	423	233	3.141
7	5	6		EV71	424	229	0.74
7	6	6		EV71	399	225	2.883
7	7	6		EV71	423	220	3.446
7	1	7		CA16	414	232	3.119
7	2	7		CA16	389	234	2.297
7	3	7		CA16	402	235	1.943
7	4	7		CA16	418	229	2.685
7	5	7		CA16	412	227	2.574
7	6	7		CA16	379	226	2.468
7	7	7		CA16	390	219	2.493
7	1	8		CB5	379	235	2.059
7	2	8		CB5	360	241	1.606
7	3	8		CB5	363	247	1.532
7	4	8		CB5	368	247	1.677
7	5	8		CB5	387	244	1.938
7	6	8		CB5	379	240	2.127
7	7	8		CB5	365	229	1.737
7	1	9		Blank	402	265	1.675
7	2	9		Blank	438	277	2.039
7	3	9		Blank	419	281	1.566
7	4	9		Blank	422	283	2.362
7	5	9		Blank	429	271	2.155
7	6	9		Blank	410	265	1.838
7	7	9		Blank	388	262	1.264
7	1	10		Zip	9899	240	145.21
7	2	10		Zip	9909	238	27.709
7	3	10		Zip	9876	241	26.902
7	4	10		Zip	9995	243	72.402
7	5	10		Zip	10231	244	77.647
7	6	10		Zip	10066	246	29.819
7	7	10		Zip	10217	240	32.573
