# Supplementary material for: Evaluation of a Viral Microarray Based on Simultaneous Extraction and Amplification of Viral Nucleotide Acid for Detecting Human Herpesviruses and Enteroviruses
Source: PLoS One. 2015 Mar 16;10(3):e0117626. doi: 10.1371/journal.pone.0117626 (PMC4361642; doi:10.1371/journal.pone.0117626)
Supplement: S1 File — (ZIP) [file pone.0117626.s001.zip › S75_Data.xls]

## Sheet: Sheet1
Block	Column	Row	Name	ID	F532 Median	B532 Median	SNR 532
9	1	1		Zip	6222	234	66.975
9	2	1		Zip	6424	232	92.277
9	3	1		Zip	6424	227	104.121
9	4	1		Zip	6498	227	94.646
9	5	1		Zip	6288	225	95.345
9	6	1		Zip	6442	228	95.203
9	7	1		Zip	6452	226	89.273
9	1	2		HSV1	504	231	2.65
9	2	2		HSV1	480	227	2.815
9	3	2		HSV1	494	229	2.813
9	4	2		HSV1	510	233	0.612
9	5	2		HSV1	490	233	2.131
9	6	2		HSV1	489	231	2.806
9	7	2		HSV1	519	231	2.469
9	1	3		HSV2	465	241	2.432
9	2	3		HSV2	455	248	2.703
9	3	3		HSV2	469	249	3.092
9	4	3		HSV2	487	243	0.502
9	5	3		HSV2	448	233	2.986
9	6	3		HSV2	419	227	2.589
9	7	3		HSV2	444	225	4
9	1	4		EBV	435	263	2.012
9	2	4		EBV	446	268	2.319
9	3	4		EBV	431	258	3
9	4	4		EBV	429	244	2.803
9	5	4		EBV	421	232	2.638
9	6	4		EBV	389	233	1.485
9	7	4		EBV	388	231	2.965
9	1	5		CMV	414	266	2.176
9	2	5		CMV	380	261	1.736
9	3	5		CMV	387	251	0.235
9	4	5		CMV	384	249	0.242
9	5	5		CMV	369	236	2.185
9	6	5		CMV	351	232	1
9	7	5		CMV	374	233	1.479
9	1	6		EV71	424	266	2.422
9	2	6		EV71	358	249	1.118
9	3	6		EV71	367	241	1.871
9	4	6		EV71	354	246	1.966
9	5	6		EV71	345	236	2
9	6	6		EV71	328	231	1.793
9	7	6		EV71	342	231	0.017
9	1	7		CA16	369	262	1.574
9	2	7		CA16	354	245	0.924
9	3	7		CA16	356	240	1.875
9	4	7		CA16	341	238	1.797
9	5	7		CA16	330	231	1.814
9	6	7		CA16	336	230	1.683
9	7	7		CA16	338	231	0.012
9	1	8		CB5	359	264	1.261
9	2	8		CB5	318	252	0.835
9	3	8		CB5	314	247	0.975
9	4	8		CB5	323	247	0.958
9	5	8		CB5	319	243	1.194
9	6	8		CB5	307	244	0.923
9	7	8		CB5	328	236	1.443
9	1	9		Blank	366	280	1.039
9	2	9		Blank	373	280	1.311
9	3	9		Blank	358	280	1.056
9	4	9		Blank	346	284	0.726
9	5	9		Blank	276	276	0
9	6	9		Blank	368	293	0.962
9	7	9		Blank	361	269	1.148
9	1	10		Zip	7789	250	48.227
9	2	10		Zip	8008	249	111.242
9	3	10		Zip	8059	249	105.297
9	4	10		Zip	7585	247	115.476
9	5	10		Zip	8284	237	129.817
9	6	10		Zip	8531	242	116.614
9	7	10		Zip	8548	232	121.191
