# Supplementary material for: Evaluation of a Viral Microarray Based on Simultaneous Extraction and Amplification of Viral Nucleotide Acid for Detecting Human Herpesviruses and Enteroviruses
Source: PLoS One. 2015 Mar 16;10(3):e0117626. doi: 10.1371/journal.pone.0117626 (PMC4361642; doi:10.1371/journal.pone.0117626)
Supplement: S1 File — (ZIP) [file pone.0117626.s001.zip › S76_Data.xls]

## Sheet: Sheet1
Block	Column	Row	Name	ID	F532 Median	B532 Median	SNR 532
11	1	1		Zip	6454	243	18.398
11	2	1		Zip	6604	248	75.025
11	3	1		Zip	6783	244	70.778
11	4	1		Zip	6655	240	97.81
11	5	1		Zip	6648	241	96.661
11	6	1		Zip	6656	245	64.716
11	7	1		Zip	6664	247	78.139
11	1	2		HSV1	491	245	1.688
11	2	2		HSV1	451	248	2.861
11	3	2		HSV1	480	245	3.093
11	4	2		HSV1	479	244	3.056
11	5	2		HSV1	465	242	3.087
11	6	2		HSV1	450	245	2.544
11	7	2		HSV1	487	250	2.77
11	1	3		HSV2	446	238	0.14
11	2	3		HSV2	426	240	2.797
11	3	3		HSV2	437	240	2.841
11	4	3		HSV2	429	241	2
11	5	3		HSV2	446	240	3.292
11	6	3		HSV2	427	247	3.115
11	7	3		HSV2	450	253	3.912
11	1	4		EBV	401	240	0.097
11	2	4		EBV	373	238	0.706
11	3	4		EBV	386	239	2.068
11	4	4		EBV	406	246	0.599
11	5	4		EBV	407	250	2.531
11	6	4		EBV	388	253	2.552
11	7	4		EBV	411	252	2.524
11	1	5		CMV	389	241	1.067
11	2	5		CMV	369	242	0.549
11	3	5		CMV	360	248	0.821
11	4	5		CMV	393	252	0.538
11	5	5		CMV	380	252	1.684
11	6	5		CMV	349	248	1.378
11	7	5		CMV	362	245	2.086
11	1	6		EV71	370	245	0.03
11	2	6		EV71	362	249	1.614
11	3	6		EV71	379	257	1.017
11	4	6		EV71	377	256	1.438
11	5	6		EV71	386	250	0.903
11	6	6		EV71	362	240	0.803
11	7	6		EV71	357	234	2.475
11	1	7		CA16	360	251	0.015
11	2	7		CA16	361	254	1.39
11	3	7		CA16	366	259	1.229
11	4	7		CA16	349	259	0.977
11	5	7		CA16	347	252	0.191
11	6	7		CA16	343	237	0.176
11	7	7		CA16	347	241	1.176
11	1	8		CB5	364	262	1.543
11	2	8		CB5	342	265	0.952
11	3	8		CB5	372	268	1.362
11	4	8		CB5	351	266	1.277
11	5	8		CB5	336	255	1.221
11	6	8		CB5	325	250	0.767
11	7	8		CB5	354	266	1.022
11	1	9		Blank	379	292	1.013
11	2	9		Blank	394	300	0.854
11	3	9		Blank	397	301	1.306
11	4	9		Blank	381	294	1.319
11	5	9		Blank	371	284	1.16
11	6	9		Blank	281	281	-0.083
11	7	9		Blank	379	296	0.885
11	1	10		Zip	8323	252	74.598
11	2	10		Zip	8278	265	69.123
11	3	10		Zip	8566	273	103.101
11	4	10		Zip	8600	269	129.54
11	5	10		Zip	8484	256	128.889
11	6	10		Zip	8458	253	109.622
11	7	10		Zip	8303	251	106.413
