# Supplementary material for: Evaluation of a Viral Microarray Based on Simultaneous Extraction and Amplification of Viral Nucleotide Acid for Detecting Human Herpesviruses and Enteroviruses
Source: PLoS One. 2015 Mar 16;10(3):e0117626. doi: 10.1371/journal.pone.0117626 (PMC4361642; doi:10.1371/journal.pone.0117626)
Supplement: S1 File — (ZIP) [file pone.0117626.s001.zip › S77_Data.xls]

## Sheet: Sheet1
Block	Column	Row	Name	ID	F532 Median	B532 Median	SNR 532
2	1	1		Zip	5933	192	112.32
2	2	1		Zip	5905	184	110.275
2	3	1		Zip	5995	183	112.36
2	4	1		Zip	5943	189	87.048
2	5	1		Zip	5765	195	12.175
2	6	1		Zip	5835	197	7.804
2	7	1		Zip	6220	199	99.125
2	1	2		HSV1	375	191	1.375
2	2	2		HSV1	362	182	1.519
2	3	2		HSV1	353	178	1.352
2	4	2		HSV1	349	178	1.458
2	5	2		HSV1	365	191	1.065
2	6	2		HSV1	355	193	0.323
2	7	2		HSV1	357	199	3.167
2	1	3		HSV2	351	190	1.235
2	2	3		HSV2	336	182	2.709
2	3	3		HSV2	344	180	3.36
2	4	3		HSV2	317	182	2.787
2	5	3		HSV2	336	192	2.709
2	6	3		HSV2	350	193	1.007
2	7	3		HSV2	381	215	1
2	1	4		EBV	301	183	2.34
2	2	4		EBV	323	179	2.549
2	3	4		EBV	309	180	2.551
2	4	4		EBV	307	184	1.506
2	5	4		EBV	317	187	1.463
2	6	4		EBV	323	199	2.393
2	7	4		EBV	333	212	2.07
2	1	5		CMV	299	175	2.389
2	2	5		CMV	283	177	2.5
2	3	5		CMV	303	176	2.551
2	4	5		CMV	322	176	1.819
2	5	5		CMV	316	180	2.857
2	6	5		CMV	310	192	1.869
2	7	5		CMV	326	195	2.358
2	1	6		EV71	261	171	1.517
2	2	6		EV71	261	173	1.894
2	3	6		EV71	247	174	1.646
2	4	6		EV71	266	175	1.25
2	5	6		EV71	272	178	1.898
2	6	6		EV71	270	185	1.362
2	7	6		EV71	278	192	1.491
2	1	7		CA16	251	171	0.703
2	2	7		CA16	235	174	1.273
2	3	7		CA16	263	175	1.735
2	4	7		CA16	266	177	1.615
2	5	7		CA16	263	179	1.463
2	6	7		CA16	281	187	1.648
2	7	7		CA16	272	191	1.283
2	1	8		CB5	232	169	1.298
2	2	8		CB5	243	174	1.189
2	3	8		CB5	238	173	0.04
2	4	8		CB5	229	174	0.088
2	5	8		CB5	237	179	1.132
2	6	8		CB5	246	187	1.16
2	7	8		CB5	254	190	1.294
2	1	9		Blank	223	172	1.109
2	2	9		Blank	219	173	1.106
2	3	9		Blank	219	172	0.04
2	4	9		Blank	227	177	1.061
2	5	9		Blank	236	181	0.579
2	6	9		Blank	249	189	1.26
2	7	9		Blank	242	191	1.063
2	1	10		Zip	9762	170	204.043
2	2	10		Zip	9731	173	189.143
2	3	10		Zip	9728	174	166.161
2	4	10		Zip	9956	180	179.259
2	5	10		Zip	9891	185	23.258
2	6	10		Zip	9962	191	21.45
2	7	10		Zip	10035	192	87.838
