# Supplementary material for: Evaluation of a Viral Microarray Based on Simultaneous Extraction and Amplification of Viral Nucleotide Acid for Detecting Human Herpesviruses and Enteroviruses
Source: PLoS One. 2015 Mar 16;10(3):e0117626. doi: 10.1371/journal.pone.0117626 (PMC4361642; doi:10.1371/journal.pone.0117626)
Supplement: S1 File — (ZIP) [file pone.0117626.s001.zip › S78_Data.xls]

## Sheet: Sheet1
Block	Column	Row	Name	ID	F532 Median	B532 Median	SNR 532
4	1	1		Zip	6155	187	89.69
4	2	1		Zip	6027	176	102.115
4	3	1		Zip	5947	177	11.092
4	4	1		Zip	5856	174	11.537
4	5	1		Zip	5756	173	89.556
4	6	1		Zip	6133	179	12.851
4	7	1		Zip	6098	185	14.076
4	1	2		HSV1	342	179	3.102
4	2	2		HSV1	353	178	3.068
4	3	2		HSV1	333	176	2.469
4	4	2		HSV1	335	173	2.935
4	5	2		HSV1	336	170	2.745
4	6	2		HSV1	326	177	0.392
4	7	2		HSV1	349	185	0.484
4	1	3		HSV2	320	174	3.188
4	2	3		HSV2	308	173	3.02
4	3	3		HSV2	312	171	2.896
4	4	3		HSV2	292	169	2.694
4	5	3		HSV2	299	167	3.022
4	6	3		HSV2	297	175	2.694
4	7	3		HSV2	309	180	2.771
4	1	4		EBV	298	175	2.66
4	2	4		EBV	287	170	2.375
4	3	4		EBV	280	171	2.319
4	4	4		EBV	282	169	2.26
4	5	4		EBV	280	169	1.687
4	6	4		EBV	297	175	2.612
4	7	4		EBV	286	177	2
4	1	5		CMV	285	172	2.196
4	2	5		CMV	273	169	2.08
4	3	5		CMV	260	169	2.104
4	4	5		CMV	272	165	2.333
4	5	5		CMV	263	168	1.439
4	6	5		CMV	250	174	1.6
4	7	5		CMV	253	182	1.141
4	1	6		EV71	270	173	1.935
4	2	6		EV71	253	169	1.844
4	3	6		EV71	245	164	1.766
4	4	6		EV71	248	165	1.792
4	5	6		EV71	236	166	1.479
4	6	6		EV71	240	170	1.449
4	7	6		EV71	248	178	1.358
4	1	7		CA16	244	172	1.469
4	2	7		CA16	258	169	1.221
4	3	7		CA16	240	167	1.388
4	4	7		CA16	240	164	1.056
4	5	7		CA16	247	167	1.717
4	6	7		CA16	243	173	1.5
4	7	7		CA16	244	179	0.957
4	1	8		CB5	240	169	1.354
4	2	8		CB5	224	169	0.879
4	3	8		CB5	220	169	1.2
4	4	8		CB5	223	167	1.255
4	5	8		CB5	214	167	0.797
4	6	8		CB5	219	175	0.646
4	7	8		CB5	235	181	1.06
4	1	9		Blank	224	172	1.152
4	2	9		Blank	219	171	1
4	3	9		Blank	219	169	0.962
4	4	9		Blank	209	170	0.913
4	5	9		Blank	217	171	0.915
4	6	9		Blank	218	179	0.898
4	7	9		Blank	233	184	0.817
4	1	10		Zip	9678	173	200.872
4	2	10		Zip	9493	171	187.313
4	3	10		Zip	9389	168	160.071
4	4	10		Zip	9298	170	172.863
4	5	10		Zip	9101	172	138.85
4	6	10		Zip	9283	178	37.832
4	7	10		Zip	9321	186	101.831
