# Supplementary material for: Evaluation of a Viral Microarray Based on Simultaneous Extraction and Amplification of Viral Nucleotide Acid for Detecting Human Herpesviruses and Enteroviruses
Source: PLoS One. 2015 Mar 16;10(3):e0117626. doi: 10.1371/journal.pone.0117626 (PMC4361642; doi:10.1371/journal.pone.0117626)
Supplement: S1 File — (ZIP) [file pone.0117626.s001.zip › S79_Data.xls]

## Sheet: Sheet1
Block	Column	Row	Name	ID	F532 Median	B532 Median	SNR 532
6	1	1		Zip	6273	183	58.72
6	2	1		Zip	6143	182	110.375
6	3	1		Zip	6315	182	106.84
6	4	1		Zip	6281	186	105.596
6	5	1		Zip	6429	187	100.179
6	6	1		Zip	6544	188	90.7
6	7	1		Zip	6721	189	45.056
6	1	2		HSV1	370	177	2.92
6	2	2		HSV1	343	178	3.021
6	3	2		HSV1	364	183	2.474
6	4	2		HSV1	358	185	2.635
6	5	2		HSV1	354	184	2.54
6	6	2		HSV1	365	186	2.529
6	7	2		HSV1	369	187	2.804
6	1	3		HSV2	334	176	2.327
6	2	3		HSV2	326	176	2.277
6	3	3		HSV2	325	178	3
6	4	3		HSV2	330	185	2.712
6	5	3		HSV2	329	182	3.063
6	6	3		HSV2	345	187	3.039
6	7	3		HSV2	340	190	2.84
6	1	4		EBV	276	177	2.226
6	2	4		EBV	285	171	2.423
6	3	4		EBV	283	172	2.098
6	4	4		EBV	302	179	2.392
6	5	4		EBV	300	179	1.8
6	6	4		EBV	307	184	2.66
6	7	4		EBV	312	188	2.068
6	1	5		CMV	280	174	2.135
6	2	5		CMV	269	173	1.923
6	3	5		CMV	266	172	1.16
6	4	5		CMV	273	176	2.208
6	5	5		CMV	275	180	2.304
6	6	5		CMV	282	186	1.885
6	7	5		CMV	291	190	2.135
6	1	6		EV71	255	176	1.574
6	2	6		EV71	264	176	1.636
6	3	6		EV71	264	176	1.063
6	4	6		EV71	266	177	1.714
6	5	6		EV71	265	181	1.549
6	6	6		EV71	312	197	1.259
6	7	6		EV71	305	202	1.346
6	1	7		CA16	269	174	1.979
6	2	7		CA16	254	173	1.418
6	3	7		CA16	260	175	1.771
6	4	7		CA16	260	178	1.694
6	5	7		CA16	254	184	1.588
6	6	7		CA16	285	190	1.727
6	7	7		CA16	285	194	1.692
6	1	8		CB5	244	174	1.273
6	2	8		CB5	227	172	1.375
6	3	8		CB5	243	176	1.511
6	4	8		CB5	241	179	1.2
6	5	8		CB5	248	183	1.367
6	6	8		CB5	244	183	0.328
6	7	8		CB5	256	188	1.294
6	1	9		Blank	234	175	1.204
6	2	9		Blank	235	174	0.982
6	3	9		Blank	220	176	1.065
6	4	9		Blank	226	175	0.981
6	5	9		Blank	225	180	0.518
6	6	9		Blank	239	183	0.234
6	7	9		Blank	231	189	0.885
6	1	10		Zip	10135	179	195.686
6	2	10		Zip	10269	178	182.055
6	3	10		Zip	10050	181	192.531
6	4	10		Zip	10037	178	89.491
6	5	10		Zip	10134	178	202.25
6	6	10		Zip	10239	181	176
6	7	10		Zip	10244	187	195.314
