# Supplementary material for: Evaluation of a Viral Microarray Based on Simultaneous Extraction and Amplification of Viral Nucleotide Acid for Detecting Human Herpesviruses and Enteroviruses
Source: PLoS One. 2015 Mar 16;10(3):e0117626. doi: 10.1371/journal.pone.0117626 (PMC4361642; doi:10.1371/journal.pone.0117626)
Supplement: S1 File — (ZIP) [file pone.0117626.s001.zip › S80_Data.xls]

## Sheet: Sheet1
Block	Column	Row	Name	ID	F532 Median	B532 Median	SNR 532
8	1	1		Zip	6774	203	117.547
8	2	1		Zip	6902	200	67.233
8	3	1		Zip	7014	197	120.423
8	4	1		Zip	7022	197	114.434
8	5	1		Zip	7055	196	118.222
8	6	1		Zip	7133	195	120.5
8	7	1		Zip	7112	200	120.769
8	1	2		HSV1	502	197	2.98
8	2	2		HSV1	510	200	2.807
8	3	2		HSV1	500	200	2.643
8	4	2		HSV1	518	197	2.797
8	5	2		HSV1	514	196	3.053
8	6	2		HSV1	529	196	2.943
8	7	2		HSV1	501	199	0.76
8	1	3		HSV2	388	202	2.655
8	2	3		HSV2	399	205	2.356
8	3	3		HSV2	407	205	2.811
8	4	3		HSV2	366	199	3.018
8	5	3		HSV2	366	197	3.185
8	6	3		HSV2	371	198	2.612
8	7	3		HSV2	360	200	1.835
8	1	4		EBV	354	206	2.541
8	2	4		EBV	366	205	2.807
8	3	4		EBV	357	207	2.474
8	4	4		EBV	353	204	2.714
8	5	4		EBV	363	206	2.909
8	6	4		EBV	324	201	1.757
8	7	4		EBV	294	198	0.81
8	1	5		CMV	347	216	2.474
8	2	5		CMV	358	213	1.695
8	3	5		CMV	339	208	1.695
8	4	5		CMV	332	204	2.434
8	5	5		CMV	337	205	2.472
8	6	5		CMV	337	204	2.271
8	7	5		CMV	325	204	0.959
8	1	6		EV71	338	216	2.119
8	2	6		EV71	331	220	1.867
8	3	6		EV71	332	220	2
8	4	6		EV71	322	210	2.052
8	5	6		EV71	318	208	1.346
8	6	6		EV71	315	205	1.943
8	7	6		EV71	307	206	1.755
8	1	7		CA16	346	220	2.155
8	2	7		CA16	360	224	2
8	3	7		CA16	350	225	1.891
8	4	7		CA16	352	219	2
8	5	7		CA16	321	218	1.582
8	6	7		CA16	317	215	1.783
8	7	7		CA16	345	220	1.781
8	1	8		CB5	313	215	1.821
8	2	8		CB5	315	214	1.714
8	3	8		CB5	315	214	1.7
8	4	8		CB5	318	215	1.944
8	5	8		CB5	313	218	1.54
8	6	8		CB5	317	217	1.655
8	7	8		CB5	322	221	1.058
8	1	9		Blank	275	210	1.161
8	2	9		Blank	273	212	1.172
8	3	9		Blank	266	211	1.143
8	4	9		Blank	283	209	1.246
8	5	9		Blank	277	212	1.098
8	6	9		Blank	270	216	0.035
8	7	9		Blank	267	218	0.038
8	1	10		Zip	9846	206	165.362
8	2	10		Zip	9935	209	144.108
8	3	10		Zip	10248	210	160.7
8	4	10		Zip	10226	211	185.37
8	5	10		Zip	10190	211	101.152
8	6	10		Zip	10270	218	35.286
8	7	10		Zip	9884	218	60.258
