# Supplementary material for: Evaluation of a Viral Microarray Based on Simultaneous Extraction and Amplification of Viral Nucleotide Acid for Detecting Human Herpesviruses and Enteroviruses
Source: PLoS One. 2015 Mar 16;10(3):e0117626. doi: 10.1371/journal.pone.0117626 (PMC4361642; doi:10.1371/journal.pone.0117626)
Supplement: S1 File — (ZIP) [file pone.0117626.s001.zip › S81_Data.xls]

## Sheet: Sheet1
Block	Column	Row	Name	ID	F532 Median	B532 Median	SNR 532
10	1	1		Zip	7688	229	115.966
10	2	1		Zip	7726	237	58.144
10	3	1		Zip	8089	264	118.554
10	4	1		Zip	8046	270	107.712
10	5	1		Zip	8183	263	119.048
10	6	1		Zip	7792	258	117.644
10	7	1		Zip	7228	244	54.296
10	1	2		HSV1	480	245	0.966
10	2	2		HSV1	478	250	3.369
10	3	2		HSV1	507	259	3.735
10	4	2		HSV1	427	252	2.742
10	5	2		HSV1	446	250	3.032
10	6	2		HSV1	410	239	2.883
10	7	2		HSV1	407	232	3.232
10	1	3		HSV2	418	240	0.706
10	2	3		HSV2	413	233	2.85
10	3	3		HSV2	397	242	2.452
10	4	3		HSV2	411	241	2.82
10	5	3		HSV2	370	239	2.242
10	6	3		HSV2	365	231	2.483
10	7	3		HSV2	373	235	2.076
10	1	4		EBV	367	231	2.648
10	2	4		EBV	362	230	2.484
10	3	4		EBV	352	229	2.105
10	4	4		EBV	346	225	2.113
10	5	4		EBV	343	229	1.859
10	6	4		EBV	369	228	2.226
10	7	4		EBV	346	234	1.721
10	1	5		CMV	357	224	1.233
10	2	5		CMV	322	215	0.973
10	3	5		CMV	312	214	1.01
10	4	5		CMV	337	215	2.49
10	5	5		CMV	321	220	1.635
10	6	5		CMV	320	222	1.507
10	7	5		CMV	317	222	1.655
10	1	6		EV71	305	212	0.854
10	2	6		EV71	294	202	1.571
10	3	6		EV71	275	206	1.293
10	4	6		EV71	276	214	1.314
10	5	6		EV71	290	214	0.792
10	6	6		EV71	288	213	1.182
10	7	6		EV71	300	214	1.473
10	1	7		CA16	309	209	2.019
10	2	7		CA16	292	205	1.243
10	3	7		CA16	289	206	0.092
10	4	7		CA16	302	212	1.679
10	5	7		CA16	227	221	0.395
10	6	7		CA16	299	211	1.482
10	7	7		CA16	300	205	1.885
10	1	8		CB5	297	214	1.283
10	2	8		CB5	281	212	1.321
10	3	8		CB5	267	212	0.035
10	4	8		CB5	277	207	1.278
10	5	8		CB5	268	209	0.766
10	6	8		CB5	270	208	1.052
10	7	8		CB5	269	208	1.294
10	1	9		Blank	275	219	0.982
10	2	9		Blank	281	218	1.241
10	3	9		Blank	274	219	0.982
10	4	9		Blank	260	213	0.982
10	5	9		Blank	253	213	0.714
10	6	9		Blank	262	214	0.877
10	7	9		Blank	255	208	0.774
10	1	10		Zip	9647	226	157
10	2	10		Zip	9563	222	165.696
10	3	10		Zip	9359	222	157.053
10	4	10		Zip	9206	217	78.962
10	5	10		Zip	9030	215	64.623
10	6	10		Zip	8832	214	66.797
10	7	10		Zip	8625	215	43.529
