# Supplementary material for: Evaluation of a Viral Microarray Based on Simultaneous Extraction and Amplification of Viral Nucleotide Acid for Detecting Human Herpesviruses and Enteroviruses
Source: PLoS One. 2015 Mar 16;10(3):e0117626. doi: 10.1371/journal.pone.0117626 (PMC4361642; doi:10.1371/journal.pone.0117626)
Supplement: S1 File — (ZIP) [file pone.0117626.s001.zip › S82_Data.xls]

## Sheet: Sheet1
Block	Column	Row	Name	ID	F532 Median	B532 Median	SNR 532
12	1	1		Zip	6039	242	23.516
12	2	1		Zip	6581	238	29.711
12	3	1		Zip	5845	233	21.908
12	4	1		Zip	5714	233	33.722
12	5	1		Zip	5593	231	20.276
12	6	1		Zip	5684	233	11.443
12	7	1		Zip	5790	229	16.208
12	1	2		HSV1	396	231	2.844
12	2	2		HSV1	392	227	2.806
12	3	2		HSV1	373	229	2.629
12	4	2		HSV1	400	230	3.211
12	5	2		HSV1	379	231	2.667
12	6	2		HSV1	380	230	2.458
12	7	2		HSV1	383	226	2.966
12	1	3		HSV2	372	228	2.633
12	2	3		HSV2	370	226	2.381
12	3	3		HSV2	380	224	2.576
12	4	3		HSV2	345	232	1.896
12	5	3		HSV2	347	231	2.259
12	6	3		HSV2	359	227	2.131
12	7	3		HSV2	369	226	2.424
12	1	4		EBV	413	225	2.638
12	2	4		EBV	343	222	1.708
12	3	4		EBV	359	217	2.215
12	4	4		EBV	391	226	2.538
12	5	4		EBV	390	221	2.825
12	6	4		EBV	382	219	2.661
12	7	4		EBV	383	223	1.961
12	1	5		CMV	320	214	1.5
12	2	5		CMV	311	210	1.554
12	3	5		CMV	295	208	1.422
12	4	5		CMV	304	218	1.328
12	5	5		CMV	311	217	1.359
12	6	5		CMV	322	218	1.672
12	7	5		CMV	302	221	1.09
12	1	6		EV71	290	213	1.169
12	2	6		EV71	292	213	1.4
12	3	6		EV71	275	213	1.074
12	4	6		EV71	292	218	1.321
12	5	6		EV71	280	216	1.071
12	6	6		EV71	293	215	1.351
12	7	6		EV71	295	221	1.354
12	1	7		CA16	293	211	1.596
12	2	7		CA16	294	211	1.574
12	3	7		CA16	335	213	2.161
12	4	7		CA16	288	215	1.309
12	5	7		CA16	298	213	1.283
12	6	7		CA16	268	214	0.523
12	7	7		CA16	296	220	1.207
12	1	8		CB5	279	214	1.294
12	2	8		CB5	276	210	1.327
12	3	8		CB5	258	210	0.891
12	4	8		CB5	265	212	-0.006
12	5	8		CB5	265	216	0
12	6	8		CB5	264	216	0.44
12	7	8		CB5	282	218	1.276
12	1	9		Blank	262	215	0.982
12	2	9		Blank	258	215	0.768
12	3	9		Blank	251	214	0.545
12	4	9		Blank	263	215	0.365
12	5	9		Blank	274	222	0.879
12	6	9		Blank	259	221	0.603
12	7	9		Blank	271	223	0.772
12	1	10		Zip	8716	218	143.105
12	2	10		Zip	8615	216	124.492
12	3	10		Zip	8375	221	22.108
12	4	10		Zip	8323	225	11.84
12	5	10		Zip	8411	226	24.277
12	6	10		Zip	8020	225	14.719
12	7	10		Zip	8418	228	12.047
