# Supplementary material for: Evaluation of a Viral Microarray Based on Simultaneous Extraction and Amplification of Viral Nucleotide Acid for Detecting Human Herpesviruses and Enteroviruses
Source: PLoS One. 2015 Mar 16;10(3):e0117626. doi: 10.1371/journal.pone.0117626 (PMC4361642; doi:10.1371/journal.pone.0117626)
Supplement: S1 File — (ZIP) [file pone.0117626.s001.zip › S83_Data.xls]

## Sheet: Sheet1
Block	Column	Row	Name	ID	F532 Median	B532 Median	SNR 532
2	1	1		Zip	4915	244	44.082
2	2	1		Zip	5345	244	15.203
2	3	1		Zip	5472	246	16.521
2	4	1		Zip	5577	247	73.07
2	5	1		Zip	5609	235	83.825
2	6	1		Zip	5485	228	46.899
2	7	1		Zip	5479	228	67.338
2	1	2		HSV1	912	246	5.877
2	2	2		HSV1	913	238	9.114
2	3	2		HSV1	948	240	9.23
2	4	2		HSV1	1011	237	9.722
2	5	2		HSV1	994	230	6.641
2	6	2		HSV1	945	228	9.743
2	7	2		HSV1	902	227	10.092
2	1	3		HSV2	1012	248	7.681
2	2	3		HSV2	1018	240	7.286
2	3	3		HSV2	1080	235	11.382
2	4	3		HSV2	997	232	11.274
2	5	3		HSV2	1029	231	7.957
2	6	3		HSV2	990	228	11.508
2	7	3		HSV2	908	229	10.046
2	1	4		EBV	631	251	4.671
2	2	4		EBV	605	247	0.966
2	3	4		EBV	610	235	5.06
2	4	4		EBV	596	232	3.276
2	5	4		EBV	575	230	3.681
2	6	4		EBV	554	229	4.288
2	7	4		EBV	527	224	4.9
2	1	5		CMV	462	253	2.684
2	2	5		CMV	492	251	0.63
2	3	5		CMV	449	241	3.172
2	4	5		CMV	457	236	0.178
2	5	5		CMV	454	236	0.182
2	6	5		CMV	431	235	1.876
2	7	5		CMV	393	228	2.373
2	1	6		EV71	401	243	2.277
2	2	6		EV71	395	246	2.387
2	3	6		EV71	373	244	1.566
2	4	6		EV71	396	243	1.81
2	5	6		EV71	379	243	2.106
2	6	6		EV71	381	240	1.489
2	7	6		EV71	373	231	2.077
2	1	7		CA16	369	235	1.529
2	2	7		CA16	382	244	1.808
2	3	7		CA16	363	238	1.838
2	4	7		CA16	380	237	1.731
2	5	7		CA16	387	246	2.047
2	6	7		CA16	382	241	2.111
2	7	7		CA16	363	237	1.553
2	1	8		CB5	328	224	1.129
2	2	8		CB5	347	230	1.253
2	3	8		CB5	337	234	0.082
2	4	8		CB5	362	238	0.598
2	5	8		CB5	341	238	1.58
2	6	8		CB5	337	237	1.661
2	7	8		CB5	342	240	1.139
2	1	9		Blank	297	229	1.13
2	2	9		Blank	305	230	1.208
2	3	9		Blank	319	228	1.033
2	4	9		Blank	304	232	1.344
2	5	9		Blank	293	232	0.654
2	6	9		Blank	308	237	0.794
2	7	9		Blank	319	238	0.754
2	1	10		Zip	7542	226	121.6
2	2	10		Zip	7464	229	103.3
2	3	10		Zip	7312	223	75.011
2	4	10		Zip	7416	225	90.16
2	5	10		Zip	7385	229	89.551
2	6	10		Zip	7406	231	30.944
2	7	10		Zip	7312	233	35.823
