# Supplementary material for: Evaluation of a Viral Microarray Based on Simultaneous Extraction and Amplification of Viral Nucleotide Acid for Detecting Human Herpesviruses and Enteroviruses
Source: PLoS One. 2015 Mar 16;10(3):e0117626. doi: 10.1371/journal.pone.0117626 (PMC4361642; doi:10.1371/journal.pone.0117626)
Supplement: S1 File — (ZIP) [file pone.0117626.s001.zip › S84_Data.xls]

## Sheet: Sheet1
Block	Column	Row	Name	ID	F532 Median	B532 Median	SNR 532
4	1	1		Zip	4976	252	63.795
4	2	1		Zip	4893	255	30.397
4	3	1		Zip	4945	251	50.72
4	4	1		Zip	5014	258	57.457
4	5	1		Zip	4877	261	4.22
4	6	1		Zip	4958	261	66.731
4	7	1		Zip	4961	252	54.759
4	1	2		HSV1	683	256	2.257
4	2	2		HSV1	709	248	4.811
4	3	2		HSV1	711	248	5.3
4	4	2		HSV1	739	254	5.455
4	5	2		HSV1	691	256	0.361
4	6	2		HSV1	699	258	2.624
4	7	2		HSV1	677	249	5.507
4	1	3		HSV2	613	250	0.488
4	2	3		HSV2	618	245	5.563
4	3	3		HSV2	644	248	5.257
4	4	3		HSV2	600	246	4.167
4	5	3		HSV2	604	250	2.496
4	6	3		HSV2	595	251	2.115
4	7	3		HSV2	578	249	4.809
4	1	4		EBV	475	243	0.34
4	2	4		EBV	503	244	3.864
4	3	4		EBV	491	246	3.662
4	4	4		EBV	454	249	2.9
4	5	4		EBV	479	246	3.5
4	6	4		EBV	454	241	3.542
4	7	4		EBV	459	245	2.882
4	1	5		CMV	417	238	1.219
4	2	5		CMV	416	240	2.154
4	3	5		CMV	420	249	3.017
4	4	5		CMV	415	249	2.631
4	5	5		CMV	410	236	2.485
4	6	5		CMV	422	231	2.873
4	7	5		CMV	378	235	2.262
4	1	6		EV71	348	226	0.912
4	2	6		EV71	378	228	2.317
4	3	6		EV71	365	238	1.899
4	4	6		EV71	361	235	1.708
4	5	6		EV71	362	232	1.303
4	6	6		EV71	349	229	1.175
4	7	6		EV71	350	227	0.315
4	1	7		CA16	368	227	1.77
4	2	7		CA16	359	225	1.654
4	3	7		CA16	368	228	2
4	4	7		CA16	366	230	1.5
4	5	7		CA16	369	230	1.462
4	6	7		CA16	355	233	2.158
4	7	7		CA16	371	227	2.322
4	1	8		CB5	331	225	1.18
4	2	8		CB5	330	229	0.96
4	3	8		CB5	345	229	1.636
4	4	8		CB5	348	233	1.059
4	5	8		CB5	328	228	1.631
4	6	8		CB5	325	224	1
4	7	8		CB5	331	224	1.815
4	1	9		Blank	302	221	1.286
4	2	9		Blank	302	228	0.52
4	3	9		Blank	307	227	0.836
4	4	9		Blank	302	228	1.197
4	5	9		Blank	293	220	1.439
4	6	9		Blank	296	223	0.894
4	7	9		Blank	295	221	1.429
4	1	10		Zip	7146	217	115.467
4	2	10		Zip	7247	224	41.727
4	3	10		Zip	7352	222	63.573
4	4	10		Zip	7226	222	89
4	5	10		Zip	7316	217	108.831
4	6	10		Zip	7255	219	128.291
4	7	10		Zip	7238	220	112.71
