# Supplementary material for: Evaluation of a Viral Microarray Based on Simultaneous Extraction and Amplification of Viral Nucleotide Acid for Detecting Human Herpesviruses and Enteroviruses
Source: PLoS One. 2015 Mar 16;10(3):e0117626. doi: 10.1371/journal.pone.0117626 (PMC4361642; doi:10.1371/journal.pone.0117626)
Supplement: S1 File — (ZIP) [file pone.0117626.s001.zip › S85_Data.xls]

## Sheet: Sheet1
Block	Column	Row	Name	ID	F532 Median	B532 Median	SNR 532
6	1	1		Zip	5162	208	77.172
6	2	1		Zip	5263	203	49.442
6	3	1		Zip	5307	207	57.341
6	4	1		Zip	5366	208	52.095
6	5	1		Zip	5349	207	47.656
6	6	1		Zip	5382	209	87.204
6	7	1		Zip	5330	212	72.687
6	1	2		HSV1	403	207	3.203
6	2	2		HSV1	396	203	3.508
6	3	2		HSV1	403	205	1.625
6	4	2		HSV1	407	202	4.192
6	5	2		HSV1	412	208	3.707
6	6	2		HSV1	405	213	3.774
6	7	2		HSV1	408	216	2.474
6	1	3		HSV2	408	207	3.5
6	2	3		HSV2	410	208	3.237
6	3	3		HSV2	393	213	-0.004
6	4	3		HSV2	383	205	3.291
6	5	3		HSV2	391	207	3.263
6	6	3		HSV2	381	208	0.647
6	7	3		HSV2	379	210	0.756
6	1	4		EBV	349	208	2.561
6	2	4		EBV	361	208	1.765
6	3	4		EBV	334	208	1.272
6	4	4		EBV	346	211	2.574
6	5	4		EBV	344	208	2.571
6	6	4		EBV	342	208	0.473
6	7	4		EBV	343	210	1.446
6	1	5		CMV	336	203	2.439
6	2	5		CMV	312	201	2.42
6	3	5		CMV	318	204	2.236
6	4	5		CMV	326	209	0.379
6	5	5		CMV	310	206	2.052
6	6	5		CMV	327	205	1.968
6	7	5		CMV	323	211	1.611
6	1	6		EV71	295	205	0.179
6	2	6		EV71	293	204	1.391
6	3	6		EV71	297	206	0.891
6	4	6		EV71	283	204	0.234
6	5	6		EV71	291	207	1.311
6	6	6		EV71	289	208	1.231
6	7	6		EV71	297	214	1.5
6	1	7		CA16	307	205	1.226
6	2	7		CA16	323	203	2.245
6	3	7		CA16	314	206	2.057
6	4	7		CA16	305	208	1.695
6	5	7		CA16	303	206	1.807
6	6	7		CA16	306	204	1.842
6	7	7		CA16	310	213	1.745
6	1	8		CB5	288	205	0.692
6	2	8		CB5	283	206	0.718
6	3	8		CB5	297	205	0.902
6	4	8		CB5	287	208	0.798
6	5	8		CB5	285	208	1.596
6	6	8		CB5	288	209	1.642
6	7	8		CB5	292	213	1.417
6	1	9		Blank	292	203	1.06
6	2	9		Blank	275	204	0.807
6	3	9		Blank	283	205	1.157
6	4	9		Blank	274	207	1.466
6	5	9		Blank	284	208	1.239
6	6	9		Blank	283	210	1.149
6	7	9		Blank	285	210	1.262
6	1	10		Zip	7658	207	122.85
6	2	10		Zip	7607	207	112.828
6	3	10		Zip	7647	203	52.543
6	4	10		Zip	7686	205	54.167
6	5	10		Zip	7685	210	103.972
6	6	10		Zip	7707	210	117.746
6	7	10		Zip	7839	213	112.191
