# Supplementary material for: Evaluation of a Viral Microarray Based on Simultaneous Extraction and Amplification of Viral Nucleotide Acid for Detecting Human Herpesviruses and Enteroviruses
Source: PLoS One. 2015 Mar 16;10(3):e0117626. doi: 10.1371/journal.pone.0117626 (PMC4361642; doi:10.1371/journal.pone.0117626)
Supplement: S1 File — (ZIP) [file pone.0117626.s001.zip › S86_Data.xls]

## Sheet: Sheet1
Block	Column	Row	Name	ID	F532 Median	B532 Median	SNR 532
8	1	1		Zip	4516	223	15.64
8	2	1		Zip	4473	219	47.646
8	3	1		Zip	4544	216	42.385
8	4	1		Zip	4576	210	40.552
8	5	1		Zip	4503	208	49.688
8	6	1		Zip	4510	211	39.705
8	7	1		Zip	4536	206	56.838
8	1	2		HSV1	404	221	2.024
8	2	2		HSV1	424	220	2.333
8	3	2		HSV1	429	213	2.974
8	4	2		HSV1	416	205	0.654
8	5	2		HSV1	420	203	2.973
8	6	2		HSV1	405	207	1.628
8	7	2		HSV1	393	208	1.549
8	1	3		HSV2	392	225	1.509
8	2	3		HSV2	397	220	1.387
8	3	3		HSV2	389	216	0.463
8	4	3		HSV2	359	205	0.434
8	5	3		HSV2	373	206	2.479
8	6	3		HSV2	381	206	1.422
8	7	3		HSV2	369	209	3.271
8	1	4		EBV	366	223	2.27
8	2	4		EBV	375	221	2.607
8	3	4		EBV	364	224	1.301
8	4	4		EBV	352	212	1.089
8	5	4		EBV	349	208	0.709
8	6	4		EBV	365	208	0.806
8	7	4		EBV	334	210	1.62
8	1	5		CMV	330	227	0.388
8	2	5		CMV	345	232	0.341
8	3	5		CMV	354	229	2.153
8	4	5		CMV	341	220	1.028
8	5	5		CMV	320	212	1.515
8	6	5		CMV	318	211	0.836
8	7	5		CMV	315	213	0.688
8	1	6		EV71	284	241	0.34
8	2	6		EV71	281	233	0.146
8	3	6		EV71	313	226	1.448
8	4	6		EV71	300	221	0.788
8	5	6		EV71	304	214	1.333
8	6	6		EV71	298	210	1.11
8	7	6		EV71	276	212	0.915
8	1	7		CA16	303	236	0.971
8	2	7		CA16	317	228	1.603
8	3	7		CA16	316	224	1.509
8	4	7		CA16	328	219	0.674
8	5	7		CA16	310	214	0.086
8	6	7		CA16	307	208	0.075
8	7	7		CA16	304	213	0.438
8	1	8		CB5	297	219	1.152
8	2	8		CB5	299	217	1.29
8	3	8		CB5	292	221	1.123
8	4	8		CB5	292	221	1.21
8	5	8		CB5	287	215	1.362
8	6	8		CB5	286	213	0.932
8	7	8		CB5	285	219	0.451
8	1	9		Blank	276	218	1.148
8	2	9		Blank	280	217	1.082
8	3	9		Blank	292	217	1.172
8	4	9		Blank	291	221	1.305
8	5	9		Blank	275	218	0.087
8	6	9		Blank	285	217	1.203
8	7	9		Blank	285	218	0.436
8	1	10		Zip	6655	220	100.333
8	2	10		Zip	6836	218	46.714
8	3	10		Zip	6914	218	57.243
8	4	10		Zip	6951	218	119.304
8	5	10		Zip	6811	219	9.541
8	6	10		Zip	6877	224	54.352
8	7	10		Zip	6773	221	109.431
