# Supplementary material for: Evaluation of a Viral Microarray Based on Simultaneous Extraction and Amplification of Viral Nucleotide Acid for Detecting Human Herpesviruses and Enteroviruses
Source: PLoS One. 2015 Mar 16;10(3):e0117626. doi: 10.1371/journal.pone.0117626 (PMC4361642; doi:10.1371/journal.pone.0117626)
Supplement: S1 File — (ZIP) [file pone.0117626.s001.zip › S87_Data.xls]

## Sheet: Sheet1
Block	Column	Row	Name	ID	F532 Median	B532 Median	SNR 532
10	1	1		Zip	4707	258	16.701
10	2	1		Zip	2906	257	18.839
10	3	1		Zip	4482	253	13.585
10	4	1		Zip	4595	252	48.195
10	5	1		Zip	4748	254	20.828
10	6	1		Zip	4607	253	19.256
10	7	1		Zip	4576	250	59.382
10	1	2		HSV1	675	262	5.012
10	2	2		HSV1	636	252	6.75
10	3	2		HSV1	669	255	7.875
10	4	2		HSV1	651	256	5.037
10	5	2		HSV1	640	253	7.277
10	6	2		HSV1	638	255	5.209
10	7	2		HSV1	590	248	6.21
10	1	3		HSV2	558	261	3.59
10	2	3		HSV2	527	254	3.729
10	3	3		HSV2	549	251	3.179
10	4	3		HSV2	553	257	3.172
10	5	3		HSV2	529	247	2.95
10	6	3		HSV2	484	247	0.593
10	7	3		HSV2	515	244	4.27
10	1	4		EBV	441	252	3.594
10	2	4		EBV	444	247	1.374
10	3	4		EBV	465	252	1.235
10	4	4		EBV	457	248	3.364
10	5	4		EBV	413	241	3.369
10	6	4		EBV	408	244	0.464
10	7	4		EBV	393	242	2.333
10	1	5		CMV	391	242	2.45
10	2	5		CMV	392	247	2.173
10	3	5		CMV	392	253	2.357
10	4	5		CMV	386	250	1.947
10	5	5		CMV	382	247	1.72
10	6	5		CMV	356	237	2.14
10	7	5		CMV	378	233	2.632
10	1	6		EV71	342	240	1.516
10	2	6		EV71	346	242	1.806
10	3	6		EV71	336	243	1.948
10	4	6		EV71	339	245	1.567
10	5	6		EV71	333	240	1.607
10	6	6		EV71	316	238	0.882
10	7	6		EV71	315	232	1
10	1	7		CA16	355	241	1.364
10	2	7		CA16	345	240	1.636
10	3	7		CA16	343	237	1.521
10	4	7		CA16	316	241	1.026
10	5	7		CA16	256	259	-0.16
10	6	7		CA16	351	248	1.667
10	7	7		CA16	325	245	1.313
10	1	8		CB5	329	244	1.419
10	2	8		CB5	312	238	1.351
10	3	8		CB5	305	234	1.386
10	4	8		CB5	324	239	1.328
10	5	8		CB5	323	248	1.25
10	6	8		CB5	320	242	1.114
10	7	8		CB5	320	241	1.113
10	1	9		Blank	288	237	0.019
10	2	9		Blank	298	236	1.167
10	3	9		Blank	302	233	1.093
10	4	9		Blank	293	237	1.238
10	5	9		Blank	292	240	0.744
10	6	9		Blank	296	241	1.148
10	7	9		Blank	302	241	0.326
10	1	10		Zip	5466	236	14.109
10	2	10		Zip	5445	238	16.76
10	3	10		Zip	5503	238	12.646
10	4	10		Zip	5539	238	32.108
10	5	10		Zip	5606	236	66.987
10	6	10		Zip	5591	237	91.19
10	7	10		Zip	5723	249	35.285
