# Supplementary material for: Evaluation of a Viral Microarray Based on Simultaneous Extraction and Amplification of Viral Nucleotide Acid for Detecting Human Herpesviruses and Enteroviruses
Source: PLoS One. 2015 Mar 16;10(3):e0117626. doi: 10.1371/journal.pone.0117626 (PMC4361642; doi:10.1371/journal.pone.0117626)
Supplement: S1 File — (ZIP) [file pone.0117626.s001.zip › S88_Data.xls]

## Sheet: Sheet1
Block	Column	Row	Name	ID	F532 Median	B532 Median	SNR 532
12	1	1		Zip	4328	243	3.159
12	2	1		Zip	4381	241	5.643
12	3	1		Zip	4351	244	55.623
12	4	1		Zip	4398	244	46.593
12	5	1		Zip	4412	242	54.635
12	6	1		Zip	4341	241	62.705
12	7	1		Zip	4387	242	62.05
12	1	2		HSV1	398	241	0.06
12	2	2		HSV1	405	236	0.05
12	3	2		HSV1	423	246	0.433
12	4	2		HSV1	410	242	2.056
12	5	2		HSV1	365	239	1.887
12	6	2		HSV1	361	241	2
12	7	2		HSV1	402	243	2.85
12	1	3		HSV2	370	244	2.4
12	2	3		HSV2	398	245	0.038
12	3	3		HSV2	416	252	0.801
12	4	3		HSV2	397	244	2.772
12	5	3		HSV2	387	244	2.206
12	6	3		HSV2	341	238	1.618
12	7	3		HSV2	386	236	2.444
12	1	4		EBV	357	240	1.635
12	2	4		EBV	365	242	1.1
12	3	4		EBV	371	253	2
12	4	4		EBV	372	250	1.841
12	5	4		EBV	327	246	1.534
12	6	4		EBV	341	241	1.912
12	7	4		EBV	341	240	1.567
12	1	5		CMV	360	247	1.639
12	2	5		CMV	342	246	1.053
12	3	5		CMV	353	251	0.639
12	4	5		CMV	349	247	0.606
12	5	5		CMV	345	241	1.645
12	6	5		CMV	343	238	0.06
12	7	5		CMV	340	235	2.073
12	1	6		EV71	321	244	1.281
12	2	6		EV71	326	242	1.492
12	3	6		EV71	334	244	1.254
12	4	6		EV71	322	241	0.617
12	5	6		EV71	311	237	0.626
12	6	6		EV71	303	241	0.026
12	7	6		EV71	316	239	1.281
12	1	7		CA16	335	241	1.358
12	2	7		CA16	330	236	1.261
12	3	7		CA16	330	240	1.296
12	4	7		CA16	338	240	1.649
12	5	7		CA16	329	237	1.508
12	6	7		CA16	317	240	1.125
12	7	7		CA16	328	237	1.492
12	1	8		CB5	314	241	1.072
12	2	8		CB5	319	239	1.156
12	3	8		CB5	321	246	1.203
12	4	8		CB5	312	244	1.111
12	5	8		CB5	306	238	1.288
12	6	8		CB5	304	242	0.925
12	7	8		CB5	300	238	0.984
12	1	9		Blank	301	244	1.03
12	2	9		Blank	312	243	1.071
12	3	9		Blank	306	246	0.986
12	4	9		Blank	299	247	0.891
12	5	9		Blank	304	240	0.956
12	6	9		Blank	302	239	0.844
12	7	9		Blank	293	243	0.9
12	1	10		Zip	5668	241	34.464
12	2	10		Zip	5670	240	7.975
12	3	10		Zip	5869	240	29.596
12	4	10		Zip	5940	241	90.742
12	5	10		Zip	5854	243	90.082
12	6	10		Zip	5865	238	98.474
12	7	10		Zip	5981	243	103.382
