# Supplementary material for: Evaluation of a Viral Microarray Based on Simultaneous Extraction and Amplification of Viral Nucleotide Acid for Detecting Human Herpesviruses and Enteroviruses
Source: PLoS One. 2015 Mar 16;10(3):e0117626. doi: 10.1371/journal.pone.0117626 (PMC4361642; doi:10.1371/journal.pone.0117626)
Supplement: S1 File — (ZIP) [file pone.0117626.s001.zip › S89_Data.xls]

## Sheet: Sheet1
Block	Column	Row	Name	ID	F532 Median	B532 Median	SNR 532
12	1	1		Zip	5389	280	61.474
12	2	1		Zip	5482	280	58.682
12	3	1		Zip	5493	271	15.984
12	4	1		Zip	5333	283	58.5
12	5	1		Zip	5367	275	14.174
12	6	1		Zip	5477	291	8.873
12	7	1		Zip	5457	298	8.992
12	1	2		HSV1	821	287	2.72
12	2	2		HSV1	843	293	2.382
12	3	2		HSV1	805	294	2.008
12	4	2		HSV1	824	296	2.902
12	5	2		HSV1	834	278	2.847
12	6	2		HSV1	807	298	2.603
12	7	2		HSV1	763	301	3.714
12	1	3		HSV2	688	275	3.892
12	2	3		HSV2	666	278	2.657
12	3	3		HSV2	674	293	3.164
12	4	3		HSV2	691	303	2.671
12	5	3		HSV2	695	298	2.37
12	6	3		HSV2	664	301	2.325
12	7	3		HSV2	652	294	2.746
12	1	4		EBV	515	274	2.277
12	2	4		EBV	522	272	0.339
12	3	4		EBV	551	279	0.849
12	4	4		EBV	544	274	0.835
12	5	4		EBV	508	275	4.087
12	6	4		EBV	500	280	2.7
12	7	4		EBV	526	294	2.905
12	1	5		CMV	372	265	1.395
12	2	5		CMV	393	266	0.106
12	3	5		CMV	386	268	1.345
12	4	5		CMV	372	261	1.135
12	5	5		CMV	394	259	1.442
12	6	5		CMV	392	260	1.551
12	7	5		CMV	410	282	1.438
12	1	6		EV71	361	264	1.325
12	2	6		EV71	353	252	0.637
12	3	6		EV71	342	253	1.194
12	4	6		EV71	333	253	1.344
12	5	6		EV71	345	256	1.281
12	6	6		EV71	362	259	0.913
12	7	6		EV71	352	274	0.702
12	1	7		CA16	359	259	1.544
12	2	7		CA16	366	255	1.582
12	3	7		CA16	353	252	1.347
12	4	7		CA16	357	253	1.151
12	5	7		CA16	348	253	0.805
12	6	7		CA16	377	258	0.982
12	7	7		CA16	370	270	1.08
12	1	8		CB5	349	267	0.779
12	2	8		CB5	330	258	1.014
12	3	8		CB5	333	254	0.988
12	4	8		CB5	326	258	0.53
12	5	8		CB5	327	259	0.61
12	6	8		CB5	333	265	0.705
12	7	8		CB5	357	272	0.288
12	1	9		Blank	319	262	1.065
12	2	9		Blank	336	263	1.167
12	3	9		Blank	304	260	0.662
12	4	9		Blank	309	261	1
12	5	9		Blank	331	267	1.286
12	6	9		Blank	321	273	0.816
12	7	9		Blank	328	275	0.337
12	1	10		Zip	7197	260	75.625
12	2	10		Zip	6823	259	8.847
12	3	10		Zip	6860	264	22.977
12	4	10		Zip	6873	259	58.091
12	5	10		Zip	6874	268	44.901
12	6	10		Zip	6975	274	94.203
12	7	10		Zip	7114	277	67.98
