# Supplementary material for: Evaluation of a Viral Microarray Based on Simultaneous Extraction and Amplification of Viral Nucleotide Acid for Detecting Human Herpesviruses and Enteroviruses
Source: PLoS One. 2015 Mar 16;10(3):e0117626. doi: 10.1371/journal.pone.0117626 (PMC4361642; doi:10.1371/journal.pone.0117626)
Supplement: S1 File — (ZIP) [file pone.0117626.s001.zip › S90_Data.xls]

## Sheet: Sheet1
Block	Row	Column	Name	ID	F532 Median	B532 Median	SNR 532
1	1	1		Zip	2481	361	17.929
1	1	2		Zip	2279	356	23.789
1	1	3		Zip	2146	346	18.941
1	1	4		Zip	2083	337	19.393
1	1	5		Zip	2166	327	22.813
1	1	6		Zip	2259	314	26.394
1	1	7		Zip	2508	316	31.721
1	2	1		HSV1	391	369	0.126
1	2	2		HSV1	369	358	0.274
1	2	3		HSV1	369	350	0.325
1	2	4		HSV1	376	338	0.456
1	2	5		HSV1	365	325	0.563
1	2	6		HSV1	339	317	0.435
1	2	7		HSV1	316	306	-0.01
1	3	1		HSV2	421	356	0.723
1	3	2		HSV2	410	354	0.557
1	3	3		HSV2	412	346	0.657
1	3	4		HSV2	379	333	0.692
1	3	5		HSV2	413	321	1.203
1	3	6		HSV2	392	312	0.523
1	3	7		HSV2	361	306	0.786
1	4	1		EBV	365	341	0.181
1	4	2		EBV	365	345	0.119
1	4	3		EBV	358	346	0.196
1	4	4		EBV	335	334	-0.056
1	4	5		EBV	335	317	-0.019
1	4	6		EBV	331	309	-0.032
1	4	7		EBV	313	307	-0.033
1	5	1		CMV	364	345	0.176
1	5	2		CMV	338	342	-0.027
1	5	3		CMV	351	339	0.164
1	5	4		CMV	344	335	0.088
1	5	5		CMV	305	328	-0.197
1	5	6		CMV	325	320	0.103
1	5	7		CMV	317	306	0.003
1	6	1		EV71	343	334	0.138
1	6	2		EV71	336	335	-0.022
1	6	3		EV71	335	338	-0.077
1	6	4		EV71	325	335	0.278
1	6	5		EV71	319	322	-0.029
1	6	6		EV71	311	312	0
1	6	7		EV71	306	303	0.037
1	7	1		CA16	338	331	-0.037
1	7	2		CA16	327	334	-0.092
1	7	3		CA16	340	325	0.055
1	7	4		CA16	334	318	0.214
1	7	5		CA16	360	316	0.326
1	7	6		CA16	314	308	0.114
1	7	7		CA16	312	299	0.258
1	8	1		CB5	334	327	0.064
1	8	2		CB5	301	330	-0.421
1	8	3		CB5	305	318	-0.137
1	8	4		CB5	293	320	-0.421
1	8	5		CB5	287	317	-0.315
1	8	6		CB5	293	305	-0.237
1	8	7		CB5	290	293	0.042
1	9	1		Blank	335	323	0.136
1	9	2		Blank	339	323	0.167
1	9	3		Blank	324	319	0.052
1	9	4		Blank	326	319	0.096
1	9	5		Blank	324	308	0.126
1	9	6		Blank	312	304	0.014
1	9	7		Blank	300	298	-0.099
1	10	1		Zip	2088	326	20.022
1	10	2		Zip	2085	320	26.614
1	10	3		Zip	2106	313	23.905
1	10	4		Zip	2173	308	28.682
1	10	5		Zip	2214	300	29.612
1	10	6		Zip	2269	305	16.058
1	10	7		Zip	2413	302	28.671
