# Supplementary material for: Evaluation of a Viral Microarray Based on Simultaneous Extraction and Amplification of Viral Nucleotide Acid for Detecting Human Herpesviruses and Enteroviruses
Source: PLoS One. 2015 Mar 16;10(3):e0117626. doi: 10.1371/journal.pone.0117626 (PMC4361642; doi:10.1371/journal.pone.0117626)
Supplement: S1 File — (ZIP) [file pone.0117626.s001.zip › S91_Data.xls]

## Sheet: Sheet1
Block	Row	Column	Name	ID	F532 Median	B532 Median	SNR 532
2	1	1		Zip	2054	248	26.824
2	1	2		Zip	1778	250	20.605
2	1	3		Zip	1798	247	25.877
2	1	4		Zip	1719	249	23.95
2	1	5		Zip	1720	247	23.377
2	1	6		Zip	1698	246	22.525
2	1	7		Zip	1734	252	22.367
2	2	1		HSV1	258	247	0.197
2	2	2		HSV1	258	247	0.186
2	2	3		HSV1	274	243	0.467
2	2	4		HSV1	269	246	0.383
2	2	5		HSV1	262	246	0.259
2	2	6		HSV1	263	251	0.237
2	2	7		HSV1	268	253	0.344
2	3	1		HSV2	255	241	0.161
2	3	2		HSV2	245	242	0.017
2	3	3		HSV2	273	239	0.542
2	3	4		HSV2	264	241	0.305
2	3	5		HSV2	262	245	0.206
2	3	6		HSV2	263	249	0.188
2	3	7		HSV2	274	254	0.5
2	4	1		EBV	248	240	0.158
2	4	2		EBV	246	236	0.164
2	4	3		EBV	252	234	0.298
2	4	4		EBV	261	237	0.339
2	4	5		EBV	245	247	-0.051
2	4	6		EBV	250	246	0.052
2	4	7		EBV	252	251	0.051
2	5	1		CMV	239	238	-0.052
2	5	2		CMV	244	234	0.07
2	5	3		CMV	236	239	0.035
2	5	4		CMV	247	239	0.15
2	5	5		CMV	251	249	0.167
2	5	6		CMV	241	249	-0.083
2	5	7		CMV	259	251	0.119
2	6	1		EV71	239	235	-0.034
2	6	2		EV71	232	239	-0.109
2	6	3		EV71	242	247	-0.068
2	6	4		EV71	242	242	-0.053
2	6	5		EV71	241	248	-0.086
2	6	6		EV71	245	250	-0.062
2	6	7		EV71	253	254	-0.058
2	7	1		CA16	255	238	0.328
2	7	2		CA16	248	241	0.139
2	7	3		CA16	264	241	0.31
2	7	4		CA16	264	239	0.362
2	7	5		CA16	260	247	0.262
2	7	6		CA16	267	252	0.29
2	7	7		CA16	266	253	0.097
2	8	1		CB5	226	237	-0.266
2	8	2		CB5	225	238	-0.231
2	8	3		CB5	236	240	-0.172
2	8	4		CB5	233	242	-0.207
2	8	5		CB5	235	250	-0.322
2	8	6		CB5	245	258	0.322
2	8	7		CB5	237	251	-0.034
2	9	1		Blank	248	241	0.04
2	9	2		Blank	250	245	0.164
2	9	3		Blank	260	247	0.155
2	9	4		Blank	253	247	0.017
2	9	5		Blank	257	252	0.107
2	9	6		Blank	271	251	-0.023
2	9	7		Blank	266	254	0.207
2	10	1		Zip	1733	245	25.517
2	10	2		Zip	1735	247	24.836
2	10	3		Zip	1902	252	26.387
2	10	4		Zip	1883	251	26.156
2	10	5		Zip	2012	256	30.593
2	10	6		Zip	2045	253	9.302
2	10	7		Zip	1929	256	25.076
