# Supplementary material for: Evaluation of a Viral Microarray Based on Simultaneous Extraction and Amplification of Viral Nucleotide Acid for Detecting Human Herpesviruses and Enteroviruses
Source: PLoS One. 2015 Mar 16;10(3):e0117626. doi: 10.1371/journal.pone.0117626 (PMC4361642; doi:10.1371/journal.pone.0117626)
Supplement: S1 File — (ZIP) [file pone.0117626.s001.zip › S92_Data.xls]

## Sheet: Sheet1
Block	Row	Column	Name	ID	F532 Median	B532 Median	SNR 532
3	1	1		Zip	2273	274	23.37
3	1	2		Zip	2189	270	25.912
3	1	3		Zip	2212	266	25.718
3	1	4		Zip	2114	258	26.1
3	1	5		Zip	2144	249	23.184
3	1	6		Zip	2053	242	16.765
3	1	7		Zip	2164	230	22.268
3	2	1		HSV1	310	276	0.341
3	2	2		HSV1	281	270	0.197
3	2	3		HSV1	281	262	0.313
3	2	4		HSV1	274	256	0.258
3	2	5		HSV1	238	249	-0.083
3	2	6		HSV1	255	248	-0.069
3	2	7		HSV1	237	238	0.101
3	3	1		HSV2	321	273	0.797
3	3	2		HSV2	321	270	0.831
3	3	3		HSV2	296	261	0.582
3	3	4		HSV2	281	257	0.329
3	3	5		HSV2	269	246	0.422
3	3	6		HSV2	275	239	0.406
3	3	7		HSV2	251	238	0.134
3	4	1		EBV	290	281	0.132
3	4	2		EBV	273	270	-0.123
3	4	3		EBV	271	263	0.07
3	4	4		EBV	247	258	-0.161
3	4	5		EBV	241	246	0
3	4	6		EBV	248	239	0.065
3	4	7		EBV	225	230	-0.079
3	5	1		CMV	274	286	-0.211
3	5	2		CMV	265	272	-0.182
3	5	3		CMV	257	266	-0.016
3	5	4		CMV	256	255	-0.068
3	5	5		CMV	237	244	-0.095
3	5	6		CMV	233	233	-0.102
3	5	7		CMV	226	228	-0.017
3	6	1		EV71	281	288	-0.141
3	6	2		EV71	263	277	-0.181
3	6	3		EV71	257	270	-0.167
3	6	4		EV71	250	259	-0.125
3	6	5		EV71	248	245	0
3	6	6		EV71	237	237	-0.033
3	6	7		EV71	229	229	0.017
3	7	1		CA16	294	293	0.045
3	7	2		CA16	274	276	0.045
3	7	3		CA16	271	264	0.056
3	7	4		CA16	254	257	-0.061
3	7	5		CA16	248	245	-0.032
3	7	6		CA16	247	239	0.164
3	7	7		CA16	240	230	0.143
3	8	1		CB5	270	286	-0.168
3	8	2		CB5	258	282	-0.292
3	8	3		CB5	238	267	-0.429
3	8	4		CB5	209	246	-0.646
3	8	5		CB5	230	243	-0.19
3	8	6		CB5	234	236	-0.143
3	8	7		CB5	222	228	-0.05
3	9	1		Blank	294	285	0.041
3	9	2		Blank	284	280	0.141
3	9	3		Blank	278	268	0.058
3	9	4		Blank	253	259	-0.104
3	9	5		Blank	252	249	0.03
3	9	6		Blank	237	239	-0.06
3	9	7		Blank	224	230	-0.068
3	10	1		Zip	1765	288	19.627
3	10	2		Zip	1815	284	21.444
3	10	3		Zip	1871	274	21.63
3	10	4		Zip	1752	263	22.493
3	10	5		Zip	1874	254	25.703
3	10	6		Zip	1931	237	28.05
3	10	7		Zip	2103	230	30.136
