# Supplementary material for: Evaluation of a Viral Microarray Based on Simultaneous Extraction and Amplification of Viral Nucleotide Acid for Detecting Human Herpesviruses and Enteroviruses
Source: PLoS One. 2015 Mar 16;10(3):e0117626. doi: 10.1371/journal.pone.0117626 (PMC4361642; doi:10.1371/journal.pone.0117626)
Supplement: S1 File — (ZIP) [file pone.0117626.s001.zip › S93_Data.xls]

## Sheet: Sheet1
Block	Row	Column	Name	ID	F532 Median	B532 Median	SNR 532
4	1	1		Zip	2081	290	27.698
4	1	2		Zip	1796	287	21.8
4	1	3		Zip	1947	288	14.772
4	1	4		Zip	1871	279	9.186
4	1	5		Zip	1909	273	9.357
4	1	6		Zip	2050	265	13.112
4	1	7		Zip	2149	261	28.563
4	2	1		HSV1	304	292	0.119
4	2	2		HSV1	289	291	-0.027
4	2	3		HSV1	297	291	0.105
4	2	4		HSV1	297	283	0.338
4	2	5		HSV1	294	273	0.308
4	2	6		HSV1	289	267	0.35
4	2	7		HSV1	261	261	0.125
4	3	1		HSV2	293	292	-0.035
4	3	2		HSV2	278	284	0
4	3	3		HSV2	267	281	-0.206
4	3	4		HSV2	287	275	0.266
4	3	5		HSV2	275	262	0.246
4	3	6		HSV2	265	263	0.129
4	3	7		HSV2	270	256	-0.03
4	4	1		EBV	274	287	-0.036
4	4	2		EBV	248	273	-0.333
4	4	3		EBV	277	280	-0.016
4	4	4		EBV	280	274	0.095
4	4	5		EBV	268	262	0.129
4	4	6		EBV	261	262	0.017
4	4	7		EBV	262	259	0
4	5	1		CMV	253	276	-0.244
4	5	2		CMV	267	276	-0.172
4	5	3		CMV	273	282	-0.105
4	5	4		CMV	270	273	-0.075
4	5	5		CMV	260	266	-0.095
4	5	6		CMV	254	262	-0.106
4	5	7		CMV	258	258	-0.082
4	6	1		EV71	278	280	-0.055
4	6	2		EV71	271	283	-0.144
4	6	3		EV71	259	282	-0.348
4	6	4		EV71	268	279	-0.117
4	6	5		EV71	258	272	-0.227
4	6	6		EV71	264	265	-0.071
4	6	7		EV71	266	263	-0.045
4	7	1		CA16	289	284	0.046
4	7	2		CA16	268	281	-0.141
4	7	3		CA16	281	280	0
4	7	4		CA16	277	275	-0.016
4	7	5		CA16	266	273	-0.133
4	7	6		CA16	282	269	0.283
4	7	7		CA16	280	265	0.206
4	8	1		CB5	274	280	-0.164
4	8	2		CB5	255	281	-0.266
4	8	3		CB5	249	274	-0.295
4	8	4		CB5	257	278	-0.35
4	8	5		CB5	240	275	-0.462
4	8	6		CB5	253	271	-0.339
4	8	7		CB5	255	265	-0.039
4	9	1		Blank	276	275	0.155
4	9	2		Blank	279	279	0.016
4	9	3		Blank	278	279	-0.016
4	9	4		Blank	285	277	0.042
4	9	5		Blank	275	272	-0.014
4	9	6		Blank	272	271	0.049
4	9	7		Blank	264	263	0.016
4	10	1		Zip	1643	276	14.547
4	10	2		Zip	1428	276	17.485
4	10	3		Zip	1291	276	15.455
4	10	4		Zip	1330	276	11.899
4	10	5		Zip	1215	274	13.937
4	10	6		Zip	1270	272	15.548
4	10	7		Zip	1235	269	14.547
