# Supplementary material for: Evaluation of a Viral Microarray Based on Simultaneous Extraction and Amplification of Viral Nucleotide Acid for Detecting Human Herpesviruses and Enteroviruses
Source: PLoS One. 2015 Mar 16;10(3):e0117626. doi: 10.1371/journal.pone.0117626 (PMC4361642; doi:10.1371/journal.pone.0117626)
Supplement: S1 File — (ZIP) [file pone.0117626.s001.zip › S94_Data.xls]

## Sheet: Sheet1
Block	Row	Column	Name	ID	F532 Median	B532 Median	SNR 532
1	1	1		Zip	1598	346	16.686
1	2	1		Zip	1612	349	20.768
1	3	1		Zip	1639	370	15.265
1	4	1		Zip	1524	405	13.139
1	5	1		Zip	1482	410	12.5
1	6	1		Zip	1526	393	13.418
1	7	1		Zip	1507	383	13.653
1	1	2		HSV1	332	341	0.015
1	2	2		HSV1	345	346	-0.028
1	3	2		HSV1	358	368	-0.158
1	4	2		HSV1	367	404	-0.387
1	5	2		HSV1	368	408	-0.421
1	6	2		HSV1	382	398	-0.289
1	7	2		HSV1	366	392	-0.278
1	1	3		HSV2	323	338	-0.333
1	2	3		HSV2	328	339	0
1	3	3		HSV2	333	354	-0.176
1	4	3		HSV2	372	398	-0.256
1	5	3		HSV2	365	410	-0.513
1	6	3		HSV2	368	401	-0.494
1	7	3		HSV2	342	389	-0.538
1	1	4		EBV	295	341	-0.439
1	2	4		EBV	324	342	-0.493
1	3	4		EBV	345	354	-0.284
1	4	4		EBV	355	396	-0.407
1	5	4		EBV	358	407	-0.727
1	6	4		EBV	348	394	-0.688
1	7	4		EBV	334	384	-0.533
1	1	5		CMV	299	351	-0.704
1	2	5		CMV	309	358	-0.781
1	3	5		CMV	321	375	-0.654
1	4	5		CMV	368	413	-0.562
1	5	5		CMV	345	427	-0.886
1	6	5		CMV	347	413	-0.861
1	7	5		CMV	341	393	-0.697
1	1	6		EV71	1919	350	19.37
1	2	6		EV71	1955	355	20.958
1	3	6		EV71	2077	364	21.835
1	4	6		EV71	1732	399	16.39
1	5	6		EV71	1583	417	13.506
1	6	6		EV71	1529	409	12.259
1	7	6		EV71	1532	395	14.127
1	1	7		CA16	393	347	0.563
1	2	7		CA16	426	354	1.108
1	3	7		CA16	413	362	0.704
1	4	7		CA16	438	395	0.487
1	5	7		CA16	415	403	0.25
1	6	7		CA16	425	395	0.297
1	7	7		CA16	393	377	0.27
1	1	8		CB5	328	366	-0.513
1	2	8		CB5	330	377	-0.351
1	3	8		CB5	352	395	-0.564
1	4	8		CB5	370	426	-0.575
1	5	8		CB5	364	419	-0.622
1	6	8		CB5	348	395	-0.61
1	7	8		CB5	320	374	-0.75
1	1	9		Blank	384	375	0.088
1	2	9		Blank	392	390	-0.026
1	3	9		Blank	390	402	-0.095
1	4	9		Blank	401	413	-0.059
1	5	9		Blank	422	424	-0.12
1	6	9		Blank	387	405	-0.187
1	7	9		Blank	385	368	0.132
1	1	10		Zip	2024	356	10.117
1	2	10		Zip	1944	362	19.899
1	3	10		Zip	1891	374	6
1	4	10		Zip	1942	387	3.237
1	5	10		Zip	1963	394	6.545
1	6	10		Zip	1895	389	14.529
1	7	10		Zip	1832	362	13.114
