# Supplementary material for: Evaluation of a Viral Microarray Based on Simultaneous Extraction and Amplification of Viral Nucleotide Acid for Detecting Human Herpesviruses and Enteroviruses
Source: PLoS One. 2015 Mar 16;10(3):e0117626. doi: 10.1371/journal.pone.0117626 (PMC4361642; doi:10.1371/journal.pone.0117626)
Supplement: S1 File — (ZIP) [file pone.0117626.s001.zip › S95_Data.xls]

## Sheet: Sheet1
Block	Row	Column	Name	ID	F532 Median	B532 Median	SNR 532
2	1	1		Zip	1412	387	13.135
2	2	1		Zip	1429	391	12.076
2	3	1		Zip	1358	386	10.75
2	4	1		Zip	1333	377	10.354
2	5	1		Zip	1360	413	9.085
2	6	1		Zip	1341	425	10.059
2	7	1		Zip	1384	406	11.487
2	1	2		HSV1	355	378	-0.203
2	2	2		HSV1	354	382	-0.304
2	3	2		HSV1	364	388	-0.273
2	4	2		HSV1	358	377	-0.337
2	5	2		HSV1	395	399	-0.064
2	6	2		HSV1	394	424	-0.265
2	7	2		HSV1	377	404	-0.444
2	1	3		HSV2	347	372	-0.218
2	2	3		HSV2	348	374	-0.35
2	3	3		HSV2	351	382	-0.395
2	4	3		HSV2	339	380	-0.592
2	5	3		HSV2	378	398	-0.226
2	6	3		HSV2	361	425	-0.709
2	7	3		HSV2	376	411	-0.5
2	1	4		EBV	342	384	-0.532
2	2	4		EBV	357	379	-0.316
2	3	4		EBV	348	381	-0.417
2	4	4		EBV	331	384	-0.611
2	5	4		EBV	362	397	-0.386
2	6	4		EBV	373	432	-0.644
2	7	4		EBV	367	421	-0.61
2	1	5		CMV	345	395	-0.637
2	2	5		CMV	355	387	-0.447
2	3	5		CMV	339	386	-0.645
2	4	5		CMV	342	392	-0.593
2	5	5		CMV	341	391	-0.459
2	6	5		CMV	364	411	-0.433
2	7	5		CMV	357	421	-0.705
2	1	6		EV71	365	382	-0.182
2	2	6		EV71	363	390	-0.274
2	3	6		EV71	409	392	0.272
2	4	6		EV71	361	387	-0.36
2	5	6		EV71	357	384	-0.227
2	6	6		EV71	372	395	-0.27
2	7	6		EV71	356	410	-0.529
2	1	7		CA16	433	372	0.803
2	2	7		CA16	486	391	0.578
2	3	7		CA16	478	409	0.786
2	4	7		CA16	438	390	0.667
2	5	7		CA16	436	394	0.6
2	6	7		CA16	422	395	0.289
2	7	7		CA16	424	393	0.333
2	1	8		CB5	401	385	0.183
2	2	8		CB5	437	401	0.186
2	3	8		CB5	426	403	0.342
2	4	8		CB5	396	383	0.188
2	5	8		CB5	387	385	0.013
2	6	8		CB5	402	392	0.157
2	7	8		CB5	376	381	-0.105
2	1	9		Blank	376	386	-0.134
2	2	9		Blank	370	386	-0.205
2	3	9		Blank	400	385	0.051
2	4	9		Blank	344	366	-0.243
2	5	9		Blank	354	357	-0.128
2	6	9		Blank	353	360	-0.069
2	7	9		Blank	363	351	0.141
2	1	10		Zip	1852	390	16.218
2	2	10		Zip	1899	381	17.287
2	3	10		Zip	1896	373	20.187
2	4	10		Zip	1885	362	4.248
2	5	10		Zip	1762	359	18.397
2	6	10		Zip	1793	367	19.417
2	7	10		Zip	1745	369	16.293
3	1	1		Zip	1468	266	17.121
