# Supplementary material for: Evaluation of a Viral Microarray Based on Simultaneous Extraction and Amplification of Viral Nucleotide Acid for Detecting Human Herpesviruses and Enteroviruses
Source: PLoS One. 2015 Mar 16;10(3):e0117626. doi: 10.1371/journal.pone.0117626 (PMC4361642; doi:10.1371/journal.pone.0117626)
Supplement: S1 File — (ZIP) [file pone.0117626.s001.zip › S96_Data.xls]

## Sheet: Sheet1
Block	Row	Column	Name	ID	F532 Median	B532 Median	SNR 532
3	1	1		Zip	1468	266	17.121
3	2	1		Zip	1513	267	8.033
3	3	1		Zip	1436	271	6.771
3	4	1		Zip	1470	294	15.5
3	5	1		Zip	1414	327	15.338
3	6	1		Zip	1354	330	14.836
3	7	1		Zip	1399	316	15.418
3	1	2		HSV1	455	269	2.574
3	2	2		HSV1	504	263	0.275
3	3	2		HSV1	466	263	3.242
3	4	2		HSV1	450	277	2.163
3	5	2		HSV1	421	310	1.723
3	6	2		HSV1	441	317	1.68
3	7	2		HSV1	432	308	2
3	1	3		HSV2	330	257	1.242
3	2	3		HSV2	339	258	0.063
3	3	3		HSV2	348	257	1.387
3	4	3		HSV2	348	263	-0.025
3	5	3		HSV2	347	300	-0.053
3	6	3		HSV2	365	311	0.576
3	7	3		HSV2	345	301	0.616
3	1	4		EBV	261	242	0.473
3	2	4		EBV	280	243	0.877
3	3	4		EBV	268	249	0.305
3	4	4		EBV	279	265	0.224
3	5	4		EBV	304	299	0.035
3	6	4		EBV	300	309	-0.124
3	7	4		EBV	301	299	0.092
3	1	5		CMV	243	240	-0.089
3	2	5		CMV	244	249	-0.02
3	3	5		CMV	259	251	0.01
3	4	5		CMV	254	260	0.067
3	5	5		CMV	280	297	-0.157
3	6	5		CMV	285	308	-0.227
3	7	5		CMV	291	299	0.013
3	1	6		EV71	241	256	-0.274
3	2	6		EV71	248	253	0.016
3	3	6		EV71	244	252	-0.138
3	4	6		EV71	246	270	-0.303
3	5	6		EV71	283	301	-0.246
3	6	6		EV71	285	308	-0.282
3	7	6		EV71	285	296	-0.145
3	1	7		CA16	288	290	-0.049
3	2	7		CA16	302	289	0.125
3	3	7		CA16	299	286	0.129
3	4	7		CA16	309	289	0.292
3	5	7		CA16	304	299	0.075
3	6	7		CA16	299	306	-0.07
3	7	7		CA16	301	297	-0.015
3	1	8		CB5	268	281	-0.099
3	2	8		CB5	257	285	-0.209
3	3	8		CB5	267	277	-0.071
3	4	8		CB5	268	281	-0.214
3	5	8		CB5	277	282	-0.143
3	6	8		CB5	273	290	-0.308
3	7	8		CB5	263	291	-0.333
3	1	9		Blank	251	249	-0.024
3	2	9		Blank	245	264	-0.145
3	3	9		Blank	280	259	0.344
3	4	9		Blank	276	263	0.012
3	5	9		Blank	280	259	0.35
3	6	9		Blank	286	271	0.328
3	7	9		Blank	294	267	0.391
3	1	10		Zip	1802	240	22.662
3	2	10		Zip	1835	242	26.035
3	3	10		Zip	1902	247	27.772
3	4	10		Zip	1834	253	6.127
3	5	10		Zip	1882	249	26.233
3	6	10		Zip	1839	252	26.667
3	7	10		Zip	1805	254	25.847
